# Supplementary material for: 3-(4-Chloro­phenyl­sulfin­yl)-2,5-dimethyl-1-benzofuran
Source: Acta Crystallogr Sect E Struct Rep Online. 2010 Sep 11;66(Pt 10):o2551. doi: 10.1107/S1600536810035932 (PMC2983273; doi:10.1107/S1600536810035932)
Supplement: Supplementary file 2 [file e-66-o2551-Isup2.hkl]

# 
# h,k,l, Fc-squared, Fo-squared, sigma(Fo-squared) and status flag 
# 
data_I
_shelx_title ' 1039_M IN P2(1)/C' 
_shelx_refln_list_code          4 
_shelx_F_calc_maximum      218.02 
_exptl_crystal_F_000       632.00 
_reflns_d_resolution_high  0.7469 
 
loop_ 
 _symmetry_equiv_pos_as_xyz 
 'x, y, z' 
 '-x, y+1/2, -z+1/2' 
 '-x, -y, -z' 
 'x, -y-1/2, z-1/2' 
 
_cell_length_a    12.7673 
_cell_length_b    11.0206 
_cell_length_c    11.1232 
_cell_angle_alpha  90.000 
_cell_angle_beta  113.674 
_cell_angle_gamma  90.000 
 
_shelx_F_squared_multiplier     1.000 
 
loop_ 
 _refln_index_h 
 _refln_index_k 
 _refln_index_l 
 _refln_F_squared_calc 
 _refln_F_squared_meas 
 _refln_F_squared_sigma 
 _refln_observed_status 
   1   0   0     2034.72     1887.26     31.13 o 
   2   0   0     1206.68     1225.58     16.69 o 
   3   0   0    13215.17    12289.87    168.65 o 
   4   0   0      310.02      315.92      4.52 o 
   5   0   0      369.88      360.78      5.16 o 
   6   0   0        7.69       34.87      0.85 o 
   7   0   0     7749.53     7942.23    123.92 o 
   8   0   0      226.02      214.28      4.75 o 
   9   0   0      254.99      259.00      6.68 o 
  10   0   0        0.90        4.89      2.56 o 
  11   0   0      339.33      347.68      8.95 o 
  12   0   0        8.30        5.01      1.55 o 
  13   0   0      235.19      246.39      8.79 o 
  14   0   0       82.12       89.65      5.00 o 
  15   0   0       58.56       56.03      7.50 o 
   1   1   0     1896.75     1871.03     52.83 o 
   2   1   0      372.58      391.62      5.15 o 
   3   1   0     7232.46     6732.41     74.33 o 
   4   1   0     8645.75     8150.93     90.39 o 
   5   1   0       58.95       63.29      0.99 o 
   6   1   0      530.06      575.88      6.59 o 
   7   1   0     1122.57     1153.87     14.04 o 
   8   1   0       20.34       17.65      0.71 o 
   9   1   0      966.42      901.45     11.23 o 
  10   1   0      547.87      508.88      7.86 o 
  11   1   0      201.86      212.88      4.69 o 
  12   1   0       12.67       13.34      1.40 o 
  13   1   0       49.00       49.05      2.58 o 
  14   1   0        2.26        2.74      1.24 o 
  15   1   0        6.17        5.68      1.53 o 
   1   2   0        1.14        0.73      0.37 o 
   2   2   0      472.60      515.82     11.32 o 
   3   2   0      544.53      597.05      8.42 o 
   4   2   0     2703.49     2968.98     43.00 o 
   5   2   0      230.45      259.51      3.40 o 
   6   2   0     2158.63     2079.04     23.63 o 
   7   2   0     1868.25     1968.60     22.51 o 
   8   2   0       75.96       68.19      1.44 o 
   9   2   0        0.39        1.15      0.46 o 
  10   2   0        2.64        4.85      0.62 o 
  11   2   0      151.12      158.48      3.41 o 
  12   2   0        3.73        3.68      1.43 o 
  13   2   0      756.94      740.16     14.83 o 
  14   2   0       82.35       84.36      3.40 o 
  15   2   0       15.01       15.23      1.85 o 
   1   3   0     5420.40     5635.57    492.82 o 
   2   3   0      281.60      250.19      6.87 o 
   3   3   0      756.12      672.03     11.49 o 
   4   3   0      728.64      685.24      9.72 o 
   5   3   0        6.27        2.95      0.79 o 
   6   3   0        2.76        1.20      0.18 o 
   7   3   0       57.54       57.15      1.31 o 
   8   3   0      279.09      249.96      3.98 o 
   9   3   0     1976.90     1955.22     26.30 o 
  10   3   0      651.33      625.99      8.62 o 
  11   3   0      137.29      133.58      2.72 o 
  12   3   0       40.42       43.26      2.22 o 
  13   3   0       13.68       10.73      1.48 o 
  14   3   0        1.31        0.89      1.14 o 
  15   3   0        0.85        0.01      1.31 o 
   0   4   0      181.86      182.87      8.80 o 
   1   4   0      124.86       59.70      4.03 o 
   2   4   0     1716.25     1887.42     52.10 o 
   3   4   0     2502.28     2497.33     41.03 o 
   4   4   0     2134.89     2313.65     38.24 o 
   5   4   0       12.74       12.37      0.97 o 
   6   4   0      565.00      576.85      9.02 o 
   7   4   0      211.47      200.36      3.10 o 
   8   4   0      326.91      327.57      5.07 o 
   9   4   0       42.06       45.77      1.38 o 
  10   4   0      441.38      434.80      6.65 o 
  11   4   0      217.76      225.21      4.64 o 
  12   4   0        0.19        0.54      0.81 o 
  13   4   0      149.08      154.59      4.56 o 
  14   4   0       38.63       41.07      2.99 o 
  15   4   0       44.05       43.97      3.33 o 
   1   5   0      309.15      267.41      8.82 o 
   2   5   0       51.83      101.41      7.32 o 
   3   5   0        1.03        1.21      0.43 o 
   4   5   0      488.60      519.03      9.30 o 
   5   5   0     5088.66     5608.79    104.03 o 
   6   5   0     1574.46     1665.50     31.19 o 
   7   5   0      350.76      371.57      7.95 o 
   8   5   0     1035.96     1111.31     21.41 o 
   9   5   0       94.42       82.29      2.50 o 
  10   5   0        2.14        1.10      0.73 o 
  11   5   0       51.44       52.45      2.22 o 
  12   5   0      183.69      191.82      4.92 o 
  13   5   0        8.48        8.34      1.35 o 
  14   5   0       93.98      104.69      6.56 o 
   0   6   0       68.47      100.65      6.22 o 
   1   6   0      246.68      211.53     15.94 o 
   2   6   0     3984.18     4210.20    162.59 o 
   3   6   0       14.11       10.59      1.01 o 
   4   6   0       51.77       46.94      2.14 o 
   5   6   0      211.00      200.16      4.92 o 
   6   6   0       13.45       18.36      1.28 o 
   7   6   0       66.81       70.07      2.27 o 
   8   6   0       46.16       53.67      2.27 o 
   9   6   0     1446.35     1435.61     33.77 o 
  10   6   0       30.65       29.43      2.28 o 
  11   6   0       17.91       21.32      2.03 o 
  12   6   0       13.40       15.53      2.03 o 
  13   6   0        3.10        5.41      1.24 o 
  14   6   0      125.98      123.01      5.12 o 
   1   7   0       26.47       22.26      2.33 o 
   2   7   0      905.22      971.06     28.59 o 
   3   7   0      192.40      203.29      6.86 o 
   4   7   0      184.68      191.39      4.73 o 
   5   7   0      689.13      679.35     13.77 o 
   6   7   0      160.66      144.52      5.63 o 
   7   7   0      635.44      586.57     13.24 o 
   8   7   0       45.55       43.66      2.12 o 
   9   7   0       27.84       31.13      2.42 o 
  10   7   0      223.55      223.53      6.79 o 
  11   7   0      192.38      199.05      6.30 o 
  12   7   0      327.79      352.85      9.89 o 
  13   7   0        0.12       -1.20      1.33 o 
   0   8   0       22.54       19.76      3.29 o 
   1   8   0      500.07      518.38     16.72 o 
   2   8   0     1676.93     1662.95     47.45 o 
   3   8   0       12.55        6.23      1.38 o 
   4   8   0     1837.94     1769.62     37.78 o 
   5   8   0     1374.29     1307.54     37.92 o 
   6   8   0      145.40      129.20      3.82 o 
   7   8   0       15.49       16.97      1.56 o 
   8   8   0       50.64       53.91      2.25 o 
   9   8   0      517.52      514.79     12.96 o 
  10   8   0       57.14       58.97      3.25 o 
  11   8   0      107.92      108.64      4.52 o 
  12   8   0       91.38       94.11      4.27 o 
  13   8   0       71.66       76.15      4.07 o 
   1   9   0      978.47      944.12     31.23 o 
   2   9   0      128.41      135.64      6.34 o 
   3   9   0       53.95       57.55      4.00 o 
   4   9   0       71.95       57.49      3.46 o 
   5   9   0       25.51       27.95      2.39 o 
   6   9   0       81.95       77.05      2.93 o 
   7   9   0       51.69       42.12      2.33 o 
   8   9   0      161.83      152.16      4.75 o 
   9   9   0      188.94      201.88      6.41 o 
  10   9   0      118.50      113.36      4.60 o 
  11   9   0      137.30      125.36      5.99 o 
  12   9   0       63.16       71.22      3.86 o 
   0  10   0       26.23       28.54      4.76 o 
   1  10   0      534.27      530.90     17.76 o 
   2  10   0      580.47      560.70     18.54 o 
   3  10   0      436.16      416.72     14.64 o 
   4  10   0       14.58       11.52      1.88 o 
   5  10   0      326.28      313.90      8.36 o 
   6  10   0        7.37        3.13      1.18 o 
   7  10   0      175.32      155.70      4.78 o 
   8  10   0      134.17      142.46      4.61 o 
   9  10   0      106.92      102.19      4.30 o 
  10  10   0        0.03        1.88      1.36 o 
  11  10   0       40.48       43.22      3.66 o 
   1  11   0      141.32      147.71     10.80 o 
   2  11   0        2.41        0.91      1.55 o 
   3  11   0       21.89       21.16      2.97 o 
   4  11   0      121.05      125.03      7.90 o 
   5  11   0        6.72        6.70      1.27 o 
   6  11   0        2.33        1.48      1.08 o 
   7  11   0       82.10       80.89      5.70 o 
   8  11   0       37.05       34.55      2.45 o 
   9  11   0        2.61       -0.38      1.40 o 
  10  11   0        3.60        3.95      1.66 o 
   0  12   0        1.72        1.83      2.56 o 
   1  12   0        0.48       -0.37      1.41 o 
   2  12   0       15.36       12.13      2.59 o 
   3  12   0        0.01        1.10      1.37 o 
   4  12   0        3.58        2.76      1.61 o 
   5  12   0        7.15        7.36      3.11 o 
   6  12   0        0.20       -0.67      1.01 o 
   7  12   0        0.47        0.62      1.15 o 
   8  12   0        4.69        4.99      1.48 o 
   9  12   0        3.80        4.86      1.95 o 
   1  13   0        3.57        4.71      2.19 o 
   2  13   0        6.72        5.60      2.19 o 
   3  13   0       90.60       85.82      4.72 o 
   4  13   0       11.49       10.83      2.25 o 
   5  13   0        1.45        0.61      1.69 o 
   6  13   0       10.65       14.34      1.85 o 
   7  13   0       20.27       23.72      2.17 o 
   0  14   0       39.56       38.42      6.22 o 
   1  14   0        0.24        1.10      1.81 o 
   2  14   0        5.76        4.18      2.45 o 
   3  14   0       11.27        9.02      2.32 o 
   4  14   0        4.21        1.80      1.82 o 
 -16   1   1       17.39       11.82      1.81 o 
 -15   1   1        6.04        6.91      1.48 o 
 -14   1   1        8.52        9.00      1.51 o 
 -13   1   1        4.80        4.27      1.53 o 
 -12   1   1        0.11       -0.44      0.89 o 
 -11   1   1      402.76      391.91      6.36 o 
 -10   1   1       43.11       52.22      1.42 o 
  -9   1   1       23.39       29.21      0.93 o 
  -8   1   1        0.51        3.83      0.45 o 
  -7   1   1        5.33        7.38      0.54 o 
  -6   1   1        5.35        1.40      0.30 o 
  -5   1   1     2338.67     2496.93     26.01 o 
  -4   1   1     6167.11     6080.11     71.51 o 
  -3   1   1    11342.07    11125.41    122.66 o 
  -2   1   1     1047.36      996.89     12.13 o 
  -1   1   1     1297.21     1386.13     31.53 o 
   0   1   1     2384.84     2180.52     31.89 o 
   1   1   1     1301.58     1372.05     19.98 o 
   2   1   1      456.52      491.98      7.35 o 
   3   1   1      165.04      165.25      2.07 o 
   4   1   1     1347.24     1362.73     15.52 o 
   5   1   1       11.48        3.90      0.28 o 
   6   1   1      353.76      430.03      5.02 o 
   7   1   1        7.39        8.29      0.49 o 
   8   1   1      160.87      137.55      2.16 o 
   9   1   1       61.95       73.99      1.81 o 
  10   1   1       42.48       47.29      1.72 o 
  11   1   1       10.35        8.93      1.09 o 
  12   1   1       50.65       47.30      2.36 o 
  13   1   1       16.30       11.99      1.62 o 
  14   1   1        0.01       -0.78      1.18 o 
  15   1   1       30.70       29.89      2.29 o 
 -15   2   1      112.96      113.52      4.04 o 
 -14   2   1       44.39       35.10      2.17 o 
 -13   2   1        9.81        6.33      1.27 o 
 -12   2   1        0.05        0.34      0.71 o 
 -11   2   1       58.57       63.21      1.64 o 
 -10   2   1      611.54      598.83      8.24 o 
  -9   2   1      431.48      429.66      6.06 o 
  -8   2   1      731.12      729.47      9.18 o 
  -7   2   1      199.36      205.08      2.81 o 
  -6   2   1      129.40      157.63      2.18 o 
  -5   2   1       48.21       68.59      1.15 o 
  -4   2   1      530.93      557.51      7.45 o 
  -3   2   1     1961.96     2106.62     28.63 o 
  -2   2   1     2400.32     2553.33     69.51 o 
  -1   2   1      487.59      536.89     23.97 o 
   0   2   1     5666.18     5485.08    155.06 o 
   1   2   1     4389.09     4488.71    124.99 o 
   2   2   1     1643.73     1754.45     25.40 o 
   3   2   1      171.81      193.43      3.23 o 
   4   2   1      231.84      269.92      4.12 o 
   5   2   1     1254.83     1275.11     14.61 o 
   6   2   1       75.00       90.47      1.43 o 
   7   2   1      361.70      362.87      4.81 o 
   8   2   1      700.51      724.87      9.13 o 
   9   2   1       14.16       12.61      0.75 o 
  10   2   1        2.21        3.05      0.70 o 
  11   2   1      339.25      331.60      5.96 o 
  12   2   1        0.09       -0.06      1.06 o 
  13   2   1       22.34       20.11      1.83 o 
  14   2   1        0.01        0.44      1.18 o 
  15   2   1       68.75       62.36      4.47 o 
 -15   3   1       35.99       34.25      2.41 o 
 -14   3   1        1.16        0.77      1.17 o 
 -13   3   1      483.33      462.04      9.92 o 
 -12   3   1      314.66      334.25      5.95 o 
 -11   3   1      761.60      750.28     10.85 o 
 -10   3   1      242.26      232.44      4.35 o 
  -9   3   1        4.53        5.69      0.75 o 
  -8   3   1      306.59      320.66      4.61 o 
  -7   3   1        5.56        7.40      0.42 o 
  -6   3   1      792.09      791.60      9.26 o 
  -5   3   1     3640.71     3830.03     51.78 o 
  -4   3   1     5024.40     5386.22     89.68 o 
  -3   3   1      690.05      687.22     22.12 o 
  -2   3   1      695.43      684.47     19.42 o 
  -1   3   1       29.48       23.45      4.39 o 
   0   3   1      267.50      120.74      6.24 o 
   1   3   1     6779.84     6572.19    109.58 o 
   2   3   1      896.93      890.46     15.25 o 
   3   3   1      321.18      362.22      5.62 o 
   4   3   1      222.96      234.67      4.23 o 
   5   3   1      291.86      252.34      4.35 o 
   6   3   1      532.65      585.10      7.71 o 
   7   3   1      233.99      254.53      3.56 o 
   8   3   1     1361.46     1332.92     18.19 o 
   9   3   1      165.31      185.77      3.30 o 
  10   3   1      228.30      234.24      4.31 o 
  11   3   1       20.14       22.40      1.43 o 
  12   3   1       28.22       27.61      1.87 o 
  13   3   1       11.74       11.38      1.52 o 
  14   3   1       59.18       58.29      3.12 o 
 -15   4   1      221.54      235.62      8.86 o 
 -14   4   1       94.68       89.84      4.17 o 
 -13   4   1       99.42      108.59      3.01 o 
 -12   4   1       43.20       42.83      1.81 o 
 -11   4   1       72.32       79.53      2.14 o 
 -10   4   1       53.25       55.94      1.56 o 
  -9   4   1     2050.52     2003.66     31.30 o 
  -8   4   1     2131.06     2096.00     26.44 o 
  -7   4   1       24.50       27.76      1.21 o 
  -6   4   1       15.46       15.86      0.77 o 
  -5   4   1      274.26      349.92      6.54 o 
  -4   4   1     1387.10     1651.98     27.46 o 
  -3   4   1      405.00      423.66      9.33 o 
  -2   4   1     3423.64     3646.81    108.27 o 
  -1   4   1     2501.02     2336.51    256.27 o 
   0   4   1      812.46      680.34     93.43 o 
   1   4   1     1210.89     1234.46     64.14 o 
   2   4   1      985.88     1052.42     17.66 o 
   3   4   1      136.84      164.26      3.86 o 
   4   4   1     5214.01     5670.86     82.24 o 
   5   4   1     1725.50     1770.11     31.09 o 
   6   4   1      328.85      291.27      4.99 o 
   7   4   1      140.87      147.23      3.01 o 
   8   4   1      106.09      114.27      2.20 o 
   9   4   1       17.33       16.86      0.89 o 
  10   4   1        9.48        8.53      0.91 o 
  11   4   1      929.50      928.43     15.25 o 
  12   4   1      268.74      281.37      6.65 o 
  13   4   1       42.43       41.53      2.46 o 
  14   4   1       19.91       21.10      2.53 o 
 -15   5   1        7.82        5.84      2.33 o 
 -14   5   1        0.15       -0.04      1.46 o 
 -13   5   1      146.81      155.34      4.40 o 
 -12   5   1      446.66      439.55      9.19 o 
 -11   5   1      109.24      109.69      3.29 o 
 -10   5   1        8.46        7.38      1.11 o 
  -9   5   1      586.25      542.98      9.56 o 
  -8   5   1      166.62      183.23      3.98 o 
  -7   5   1       28.97       32.85      1.48 o 
  -6   5   1      529.93      449.87      8.37 o 
  -5   5   1     1884.80     1951.98     36.24 o 
  -4   5   1      308.19      305.04      5.72 o 
  -3   5   1     1136.09     1307.20     37.02 o 
  -2   5   1     1023.25      475.40     20.27 o 
  -1   5   1       22.94       12.34      1.41 o 
   0   5   1      443.45      358.57     17.43 o 
   1   5   1     1032.95     1005.06     40.54 o 
   2   5   1     1149.49     1076.64     21.46 o 
   3   5   1      463.82      471.03     12.50 o 
   4   5   1      364.64      416.33      9.60 o 
   5   5   1       95.29       97.86      2.86 o 
   6   5   1        1.70        3.09      0.66 o 
   7   5   1      523.76      452.80     14.05 o 
   8   5   1      597.93      572.21      9.24 o 
   9   5   1      119.90      115.49      2.93 o 
  10   5   1      134.73      150.20      4.30 o 
  11   5   1      206.53      203.99      5.05 o 
  12   5   1       57.73       65.58      2.81 o 
  13   5   1       95.28       97.88      4.35 o 
  14   5   1      168.54      170.38      6.20 o 
 -14   6   1       72.32       72.93      3.06 o 
 -13   6   1       21.56       25.05      1.82 o 
 -12   6   1        0.27        0.87      0.94 o 
 -11   6   1       11.40       11.43      1.66 o 
 -10   6   1      154.34      142.51      4.79 o 
  -9   6   1      526.38      513.37     10.95 o 
  -8   6   1      158.26      134.44      3.49 o 
  -7   6   1        0.73        0.09      0.60 o 
  -6   6   1        0.60        0.52      0.71 o 
  -5   6   1      334.67      378.71      8.12 o 
  -4   6   1      150.44      177.65      3.76 o 
  -3   6   1       30.84       55.25      3.36 o 
  -2   6   1      867.75      870.78     25.74 o 
  -1   6   1      394.23      427.62     13.48 o 
   0   6   1      355.16      377.24     12.05 o 
   1   6   1      127.81      147.95      5.82 o 
   2   6   1       80.02      116.54      2.76 o 
   3   6   1      140.73      198.15      5.60 o 
   4   6   1     1008.63      946.70     18.30 o 
   5   6   1      786.04      746.25     14.79 o 
   6   6   1      191.69      185.73      4.78 o 
   7   6   1        7.08       10.32      1.32 o 
   8   6   1       45.49       50.04      2.21 o 
   9   6   1        2.40        1.09      1.08 o 
  10   6   1        4.34        3.39      1.36 o 
  11   6   1       99.82      102.14      4.24 o 
  12   6   1      100.60      104.66      4.35 o 
  13   6   1      146.13      160.75      5.73 o 
 -14   7   1       99.02      107.39      3.79 o 
 -13   7   1      103.03      111.61      4.74 o 
 -12   7   1       24.61       23.00      2.68 o 
 -11   7   1       34.91       37.05      2.53 o 
 -10   7   1       13.59       17.98      1.92 o 
  -9   7   1      235.17      240.24      6.02 o 
  -8   7   1      135.01      129.91      3.50 o 
  -7   7   1      331.90      350.41      7.96 o 
  -6   7   1      370.64      369.68      9.36 o 
  -5   7   1      416.71      437.60      9.34 o 
  -4   7   1       16.13       20.30      1.19 o 
  -3   7   1      326.36      365.72     17.59 o 
  -2   7   1       34.05       42.36      2.85 o 
  -1   7   1      115.06      121.52      5.30 o 
   0   7   1       55.83       40.91      2.97 o 
   1   7   1     1673.06     1720.40     48.54 o 
   2   7   1      376.94      412.22     10.98 o 
   3   7   1      291.57      278.32      6.88 o 
   4   7   1       25.93       23.14      1.70 o 
   5   7   1       11.65       16.49      1.69 o 
   6   7   1      100.72      100.22      3.22 o 
   7   7   1      149.39      141.24      4.65 o 
   8   7   1      440.07      412.40     10.59 o 
   9   7   1      111.36      113.37      4.41 o 
  10   7   1       32.14       30.23      2.53 o 
  11   7   1        5.28        8.57      1.70 o 
  12   7   1       38.31       38.31      2.96 o 
  13   7   1       23.47       26.63      2.62 o 
 -13   8   1        0.33       -0.78      1.52 o 
 -12   8   1        0.02       -0.33      1.29 o 
 -11   8   1      100.78      103.61      4.29 o 
 -10   8   1        3.74        4.17      1.43 o 
  -9   8   1       11.72        9.01      1.43 o 
  -8   8   1       35.88       41.59      1.94 o 
  -7   8   1      323.72      309.81      7.35 o 
  -6   8   1        7.35        7.49      1.37 o 
  -5   8   1      646.52      657.47     13.46 o 
  -4   8   1      870.16      885.03     40.03 o 
  -3   8   1      115.79      120.02      7.14 o 
  -2   8   1     1392.52     1356.66     55.61 o 
  -1   8   1       16.81       14.82      2.07 o 
   0   8   1      666.15      664.67     26.42 o 
   1   8   1      946.44      873.61     26.24 o 
   2   8   1        0.07        0.15      1.00 o 
   3   8   1      189.96      164.88      8.42 o 
   4   8   1       38.84       39.42      2.22 o 
   5   8   1      345.99      322.69      7.46 o 
   6   8   1       98.93      100.99      3.39 o 
   7   8   1      171.49      182.03      5.59 o 
   8   8   1       57.20       54.06      5.20 o 
   9   8   1        4.01        3.89      2.45 o 
  10   8   1        0.03       -1.31      1.31 o 
  11   8   1       29.28       28.73      2.80 o 
  12   8   1       28.13       27.28      2.71 o 
 -12   9   1       17.26       16.83      2.50 o 
 -11   9   1        1.86        1.46      1.37 o 
 -10   9   1      107.17      108.48      5.04 o 
  -9   9   1      203.48      211.69      5.88 o 
  -8   9   1       23.15       21.78      2.22 o 
  -7   9   1       21.87       22.66      1.95 o 
  -6   9   1       41.49       39.62      2.17 o 
  -5   9   1        1.01       -0.23      0.79 o 
  -4   9   1      494.69      470.90     15.81 o 
  -3   9   1      884.11      819.64     25.19 o 
  -2   9   1      355.88      334.73     15.94 o 
  -1   9   1     1495.90     1368.52    139.00 o 
   0   9   1      257.48      229.93     10.44 o 
   1   9   1       65.33       51.32      3.75 o 
   2   9   1       14.50        9.73      2.07 o 
   3   9   1      126.94      115.14      4.78 o 
   4   9   1       16.05       23.53      1.71 o 
   5   9   1        2.49        4.30      1.03 o 
   6   9   1      195.99      181.35      5.10 o 
   7   9   1       59.93       54.40      2.64 o 
   8   9   1       72.65       66.46      3.30 o 
   9   9   1        0.48        0.64      1.27 o 
  10   9   1       52.79       50.81      3.87 o 
  11   9   1        2.26        1.24      1.67 o 
 -11  10   1       91.20       96.51     10.25 o 
 -10  10   1      103.63      100.33      4.93 o 
  -9  10   1       11.87        8.32      2.01 o 
  -8  10   1        0.39       -0.71      0.98 o 
  -7  10   1      116.81      115.91      3.95 o 
  -6  10   1      123.31      112.24      6.27 o 
  -5  10   1       92.95       84.90      4.23 o 
  -4  10   1        0.98        3.84      1.81 o 
  -3  10   1       11.03        9.50      2.19 o 
  -2  10   1      328.17      318.85     11.78 o 
  -1  10   1      288.66      265.43     10.80 o 
   0  10   1       52.16       59.51      4.94 o 
   1  10   1       33.98       34.17      3.49 o 
   2  10   1      784.85      753.14     23.73 o 
   3  10   1        6.96        9.78      1.80 o 
   4  10   1      269.00      268.94      6.58 o 
   5  10   1       60.11       60.10      2.89 o 
   6  10   1      963.67      923.54     21.01 o 
   7  10   1      205.48      221.85      6.75 o 
   8  10   1       14.73       12.92      3.59 o 
   9  10   1      106.91      100.76      9.15 o 
  10  10   1       15.35       12.55      1.99 o 
 -10  11   1       70.68       62.76      3.54 o 
  -9  11   1       55.37       54.30      4.38 o 
  -8  11   1       37.05       33.91      3.38 o 
  -7  11   1      127.97      127.62      4.60 o 
  -6  11   1      127.62      118.89      4.00 o 
  -5  11   1       34.09       36.49      3.02 o 
  -4  11   1        4.24        2.80      1.48 o 
  -3  11   1      578.99      567.12     27.13 o 
  -2  11   1       28.32       26.34      3.36 o 
  -1  11   1      570.85      556.28     18.79 o 
   0  11   1        0.73        0.00      1.55 o 
   1  11   1       59.99       53.58      4.12 o 
   2  11   1       71.54       68.72      4.64 o 
   3  11   1       37.65       43.26      3.08 o 
   4  11   1      185.11      185.54      5.24 o 
   5  11   1       20.30       23.47      1.82 o 
   6  11   1      167.40      168.51      5.51 o 
   7  11   1        2.90        0.23      1.18 o 
   8  11   1       50.62       49.16      5.40 o 
   9  11   1      209.41      192.99      7.52 o 
  -9  12   1        0.26        0.08      1.28 o 
  -8  12   1       74.37       90.21      6.55 o 
  -7  12   1      313.51      318.89      8.15 o 
  -6  12   1      176.43      177.89      7.11 o 
  -5  12   1      109.42      106.09      5.21 o 
  -4  12   1      107.54      111.84      5.35 o 
  -3  12   1        0.34        0.11      1.67 o 
  -2  12   1       45.60       46.26      4.26 o 
  -1  12   1       80.93       80.51      5.43 o 
   0  12   1      517.83      506.99     17.87 o 
   1  12   1       84.55       91.81      5.82 o 
   2  12   1      471.31      474.69     13.74 o 
   3  12   1      240.90      231.51      8.23 o 
   4  12   1        0.22       -0.27      1.37 o 
   5  12   1       75.06       67.87      3.11 o 
   6  12   1      264.33      297.34      7.70 o 
   7  12   1      264.06      263.98     11.74 o 
   8  12   1        2.34        4.56      1.66 o 
  -7  13   1      251.19      271.51     10.99 o 
  -6  13   1       44.36       48.86      4.00 o 
  -5  13   1        0.45        1.14      1.45 o 
  -4  13   1       18.95       23.59      2.81 o 
  -3  13   1       55.45       54.70      4.52 o 
  -2  13   1        0.21       -0.18      1.81 o 
  -1  13   1       55.56       56.36      4.66 o 
   0  13   1        1.08        3.11      2.07 o 
   1  13   1        0.03       -0.73      1.67 o 
   2  13   1       67.23       69.34      4.23 o 
   3  13   1      494.88      497.59     26.09 o 
   4  13   1      135.21      133.33      6.11 o 
   5  13   1       55.33       59.78      4.24 o 
   6  13   1      132.19      138.58      5.79 o 
  -5  14   1        4.50        6.22      2.59 o 
  -4  14   1       86.84       90.52      6.34 o 
  -3  14   1       15.36       14.97      4.76 o 
  -2  14   1        1.60       -0.65      1.67 o 
  -1  14   1       66.71       58.81      5.04 o 
   0  14   1      159.47      169.78     14.82 o 
   1  14   1        2.08        0.50      2.02 o 
   2  14   1       62.00       55.85      4.00 o 
   3  14   1       57.02       62.43      4.18 o 
   4  14   1        1.86        3.87      1.84 o 
 -16   0   2      104.17      113.49      6.04 o 
 -15   0   2        1.48        0.10      1.76 o 
 -14   0   2       96.82       84.83      5.86 o 
 -13   0   2        6.74        6.87      1.76 o 
 -12   0   2       93.98       83.67      4.04 o 
 -11   0   2      472.34      470.57      9.69 o 
 -10   0   2      440.31      431.82      8.84 o 
  -9   0   2      449.41      461.31      7.94 o 
  -8   0   2     2256.77     2516.11     39.63 o 
  -7   0   2     3640.73     3390.21     46.01 o 
  -6   0   2     5694.38     5861.19    119.39 o 
  -5   0   2     3356.70     3523.33     51.34 o 
  -4   0   2    47531.41    52061.05   1648.77 o 
  -3   0   2    15660.13    15519.16    463.55 o 
  -2   0   2       59.80       62.67      1.10 o 
  -1   0   2     4890.61     4692.77    159.47 o 
   0   0   2     2250.85     2142.60     54.19 o 
   1   0   2      354.11      320.50      7.04 o 
   2   0   2        1.56       15.97      0.63 o 
   3   0   2     2353.58     2181.54     29.48 o 
   4   0   2       39.72       36.57      0.73 o 
   5   0   2      446.02      418.48      6.60 o 
   6   0   2      626.07      657.93     17.91 o 
   7   0   2      151.80      140.77      3.98 o 
   8   0   2      200.61      204.39      5.43 o 
   9   0   2      370.35      364.77      9.05 o 
  10   0   2        0.68        0.70      0.86 o 
  11   0   2       84.59       79.00      4.57 o 
  12   0   2      180.39      166.95      6.57 o 
  13   0   2      170.40      169.09      7.10 o 
  14   0   2        0.66        2.42      1.88 o 
 -16   1   2        0.31        0.95      1.39 o 
 -15   1   2      214.73      224.27      6.03 o 
 -14   1   2      515.65      498.34     10.61 o 
 -13   1   2      500.38      453.74      9.62 o 
 -12   1   2       69.83       62.36      2.48 o 
 -11   1   2       30.60       27.16      1.73 o 
 -10   1   2      750.22      767.73     10.27 o 
  -9   1   2        0.06        0.08      0.39 o 
  -8   1   2     3551.47     3562.70     40.19 o 
  -7   1   2     6741.51     6634.99     98.54 o 
  -6   1   2      408.30      465.95      4.70 o 
  -5   1   2       91.12       83.95      1.11 o 
  -4   1   2      547.32      569.22      5.76 o 
  -3   1   2    10174.56     9688.56     97.67 o 
  -2   1   2      775.75      905.87      9.86 o 
  -1   1   2     4894.10     4501.30     73.50 o 
   1   1   2     8993.78     8897.26    142.36 o 
   2   1   2      288.22      286.79      3.86 o 
   3   1   2     4005.43     4016.99     72.00 o 
   4   1   2     2006.60     2138.87     24.24 o 
   5   1   2      322.95      282.09      3.53 o 
   6   1   2     1693.70     1662.95     19.95 o 
   7   1   2      402.68      435.47      5.64 o 
   8   1   2        1.67        1.32      0.56 o 
   9   1   2        0.19        0.79      0.47 o 
  10   1   2      148.77      152.43      3.68 o 
  11   1   2        0.65        0.39      0.88 o 
  12   1   2      187.37      176.73      4.86 o 
  13   1   2      214.41      223.80      5.95 o 
  14   1   2        4.74        4.80      1.36 o 
 -16   2   2       80.65       73.92      3.37 o 
 -15   2   2        1.97        1.92      1.69 o 
 -14   2   2        0.20        0.17      1.07 o 
 -13   2   2        0.42        0.41      0.85 o 
 -12   2   2       17.37       17.84      1.01 o 
 -11   2   2      318.36      337.81      5.09 o 
 -10   2   2     1304.73     1219.29     15.89 o 
  -9   2   2      103.54       91.50      1.85 o 
  -8   2   2       24.02       32.08      1.00 o 
  -7   2   2       91.06      125.95      1.81 o 
  -6   2   2        1.19        1.04      0.25 o 
  -5   2   2      255.23      201.52      2.62 o 
  -4   2   2       87.16       50.80      0.91 o 
  -3   2   2       52.47       50.88      0.94 o 
  -2   2   2     1903.88     2092.61     37.79 o 
  -1   2   2    12404.84    12755.85    345.49 o 
   0   2   2      740.73      740.73     10.22 o 
   1   2   2     1148.83     1129.62     17.81 o 
   2   2   2     5132.89     5004.03     80.47 o 
   3   2   2       10.84       14.80      0.60 o 
   4   2   2      407.86      407.08      5.89 o 
   5   2   2       97.55       99.59      1.49 o 
   6   2   2     2284.93     2314.02     26.40 o 
   7   2   2      176.67      177.98      2.65 o 
   8   2   2        6.68        7.53      0.70 o 
   9   2   2     2241.81     2163.92     29.93 o 
  10   2   2        8.26        9.98      0.95 o 
  11   2   2        3.39        3.77      0.99 o 
  12   2   2      157.00      162.38      4.68 o 
  13   2   2      200.60      191.00      5.35 o 
  14   2   2       12.98        9.50      1.64 o 
 -16   3   2        9.52        6.11      2.18 o 
 -15   3   2       12.29       11.38      1.65 o 
 -14   3   2      173.66      175.76      4.97 o 
 -13   3   2      118.67      107.38      3.53 o 
 -12   3   2        0.55        1.55      0.73 o 
 -11   3   2        0.10       -0.02      0.56 o 
 -10   3   2      590.07      549.86      7.65 o 
  -9   3   2       83.92       83.27      1.75 o 
  -8   3   2      260.44      235.36      3.54 o 
  -7   3   2     1401.03     1378.97     17.48 o 
  -6   3   2      206.24      294.54      3.72 o 
  -5   3   2     1513.34     1582.74     19.31 o 
  -4   3   2       21.30       17.26      0.84 o 
  -3   3   2     2680.29     2964.89     61.10 o 
  -2   3   2        0.49        4.16      0.78 o 
  -1   3   2     1639.35     1821.57     69.77 o 
   0   3   2     2948.25     3136.71    131.59 o 
   1   3   2      460.77      497.21      7.39 o 
   2   3   2        3.24        4.71      0.69 o 
   3   3   2      488.24      481.11      7.48 o 
   4   3   2      201.34      209.66      3.62 o 
   5   3   2     2035.98     2207.28     30.26 o 
   6   3   2     1291.13     1211.21     15.38 o 
   7   3   2        6.94       11.57      0.62 o 
   8   3   2       27.80       19.34      0.90 o 
   9   3   2      113.26      106.21      2.26 o 
  10   3   2        5.66        3.70      0.85 o 
  11   3   2       14.84       17.88      1.32 o 
  12   3   2       91.02       91.33      3.40 o 
  13   3   2      119.45      125.71      4.16 o 
  14   3   2       51.66       49.66      2.84 o 
 -15   4   2       97.52      105.45      4.78 o 
 -14   4   2       26.06       27.38      2.46 o 
 -13   4   2      139.46      137.63      3.94 o 
 -12   4   2      122.95      112.37      2.97 o 
 -11   4   2       58.49       55.45      2.10 o 
 -10   4   2       39.57       37.08      1.27 o 
  -9   4   2       31.41       43.62      1.30 o 
  -8   4   2     1820.80     1836.13     24.63 o 
  -7   4   2      418.59      356.75      4.70 o 
  -6   4   2      120.93      108.54      1.78 o 
  -5   4   2        5.45        8.63      0.61 o 
  -4   4   2     1428.82     1587.55     29.38 o 
  -3   4   2      906.10     1145.92     32.30 o 
  -2   4   2      929.73      920.89     26.06 o 
  -1   4   2      413.34      384.04     11.67 o 
   0   4   2     2201.50     2323.69     47.50 o 
   1   4   2      374.61      454.20     10.66 o 
   2   4   2     6278.26     6925.06    130.36 o 
   3   4   2      328.89      300.34      4.61 o 
   4   4   2      341.13      309.17     13.93 o 
   5   4   2      433.34      456.60      8.02 o 
   6   4   2      265.88      262.56      4.69 o 
   7   4   2      739.30      717.78     11.21 o 
   8   4   2        1.81        1.58      0.48 o 
   9   4   2     1204.82     1214.05     17.95 o 
  10   4   2        9.88       10.09      1.01 o 
  11   4   2      353.44      361.93      7.93 o 
  12   4   2        2.60        1.67      1.16 o 
  13   4   2       24.60       25.67      2.90 o 
  14   4   2       32.17       39.51      6.22 o 
 -15   5   2        6.29        6.01      1.86 o 
 -14   5   2        0.07        0.43      1.10 o 
 -13   5   2       76.75       78.29      2.91 o 
 -12   5   2      616.73      620.69     12.39 o 
 -11   5   2      444.39      441.23      9.04 o 
 -10   5   2      624.58      619.03     10.86 o 
  -9   5   2      639.88      687.67     11.80 o 
  -8   5   2       46.73       61.69      1.51 o 
  -7   5   2      136.38      141.75      2.63 o 
  -6   5   2      263.00      213.86      4.44 o 
  -5   5   2      446.48      402.37      7.42 o 
  -4   5   2      250.00      296.26      6.93 o 
  -3   5   2        4.69       12.07      2.20 o 
  -2   5   2      508.06      542.11     40.94 o 
  -1   5   2     2850.17     3142.19     86.02 o 
   0   5   2      229.35      234.27      4.72 o 
   1   5   2     4670.98     5046.94     90.74 o 
   2   5   2     3038.44     3289.50     53.98 o 
   3   5   2      124.28      125.45      3.25 o 
   4   5   2      644.73      698.15     15.15 o 
   5   5   2        0.45        0.34      0.46 o 
   6   5   2       27.91       29.84      1.17 o 
   7   5   2       40.18       40.07      1.46 o 
   8   5   2      112.77      115.01      2.68 o 
   9   5   2        4.95        3.71      0.95 o 
  10   5   2      209.51      226.62      6.77 o 
  11   5   2      143.52      155.54      8.35 o 
  12   5   2       12.20       10.48      1.75 o 
  13   5   2       14.72       18.58      2.27 o 
 -15   6   2      123.79      140.65      5.68 o 
 -14   6   2       13.21       11.25      1.54 o 
 -13   6   2      105.06      113.55      4.49 o 
 -12   6   2      190.10      203.55      5.18 o 
 -11   6   2       97.42       91.91      2.95 o 
 -10   6   2      156.66      170.05      5.37 o 
  -9   6   2       48.21       58.58      2.23 o 
  -8   6   2      403.89      419.95      8.20 o 
  -7   6   2      119.81      105.69      2.87 o 
  -6   6   2      763.43      800.91     15.77 o 
  -5   6   2       42.60       45.19      1.80 o 
  -4   6   2        1.63        1.19      0.60 o 
  -3   6   2     1355.79     1442.24     95.50 o 
  -2   6   2     1158.57     1109.18     45.68 o 
  -1   6   2       29.69       21.29      1.93 o 
   0   6   2        2.33       10.52      1.83 o 
   1   6   2      114.89      143.81      3.28 o 
   2   6   2       83.40       83.52      2.57 o 
   3   6   2        3.50        4.00      0.74 o 
   4   6   2      862.90      862.94     18.92 o 
   5   6   2      747.94      748.55     19.76 o 
   6   6   2       96.42       97.21      3.61 o 
   7   6   2       53.34       46.25      1.80 o 
   8   6   2      335.17      334.20      8.72 o 
   9   6   2        1.06        1.31      1.06 o 
  10   6   2      359.09      366.02      9.80 o 
  11   6   2      450.26      462.87     12.06 o 
  12   6   2      163.65      168.44     11.06 o 
  13   6   2       92.23       99.80      4.43 o 
 -14   7   2       25.30       27.96      2.64 o 
 -13   7   2      106.58      117.62      4.82 o 
 -12   7   2      234.34      246.50      8.14 o 
 -11   7   2      125.04      121.55      4.53 o 
 -10   7   2       91.39       89.91      3.73 o 
  -9   7   2      519.30      525.72     10.16 o 
  -8   7   2       84.14       73.37      2.41 o 
  -7   7   2       56.67       63.44      2.59 o 
  -6   7   2      868.66      881.56     17.34 o 
  -5   7   2      952.52      990.27     19.22 o 
  -4   7   2      286.78      293.71     18.50 o 
  -3   7   2      677.96      733.22     28.27 o 
  -2   7   2      352.68      382.90     12.69 o 
  -1   7   2        3.25        8.41      1.83 o 
   0   7   2       67.69       62.24      3.49 o 
   1   7   2     2076.09     2056.92     44.57 o 
   2   7   2      702.70      681.69     20.25 o 
   3   7   2      278.76      313.02      7.70 o 
   4   7   2        0.75        0.10      0.61 o 
   5   7   2        3.99        3.50      0.91 o 
   6   7   2       29.51       27.94      1.94 o 
   7   7   2      346.89      329.18     10.67 o 
   8   7   2      549.51      558.64     15.67 o 
   9   7   2      376.50      371.96     11.35 o 
  10   7   2      139.55      137.74      7.45 o 
  11   7   2       48.48       42.41      5.01 o 
  12   7   2        5.03        4.36      2.16 o 
 -13   8   2        1.67        1.99      1.60 o 
 -12   8   2       46.69       46.58      3.04 o 
 -11   8   2        7.89        8.92      1.66 o 
 -10   8   2      150.74      158.75      4.86 o 
  -9   8   2      317.42      341.78      7.28 o 
  -8   8   2      521.64      515.02     10.02 o 
  -7   8   2      159.59      165.09      4.57 o 
  -6   8   2       28.97       30.40      1.82 o 
  -5   8   2      332.75      322.91      7.30 o 
  -4   8   2      611.09      611.86     19.32 o 
  -3   8   2     1551.29     1516.79     43.63 o 
  -2   8   2      810.35      740.63     22.71 o 
  -1   8   2      131.08      109.57      5.30 o 
   0   8   2     1210.51     1135.00     80.21 o 
   1   8   2       36.34       24.95      2.48 o 
   2   8   2      614.84      587.74     18.16 o 
   3   8   2      286.46      245.46     14.70 o 
   4   8   2      916.80      895.40     19.89 o 
   5   8   2      169.68      182.18      4.89 o 
   6   8   2       71.52       70.39      3.51 o 
   7   8   2      233.49      216.68      7.44 o 
   8   8   2      168.63      155.75      5.88 o 
   9   8   2      175.31      168.83      5.97 o 
  10   8   2      131.62      119.11     11.61 o 
  11   8   2      229.07      236.80      7.57 o 
  12   8   2       44.37       59.85      8.05 o 
 -13   9   2      208.06      217.38     20.32 o 
 -12   9   2      199.87      216.20      8.13 o 
 -11   9   2        4.97        4.69      2.08 o 
 -10   9   2       37.56       34.92      2.48 o 
  -9   9   2       87.96       91.84      3.47 o 
  -8   9   2       98.45       98.39      3.49 o 
  -7   9   2        4.95        5.82      1.08 o 
  -6   9   2      637.17      620.03     12.92 o 
  -5   9   2     1934.82     1852.93     43.49 o 
  -4   9   2       95.68       84.62      4.90 o 
  -3   9   2     1544.44     1418.23     41.26 o 
  -2   9   2      317.91      278.69     39.75 o 
  -1   9   2       23.89       20.49      2.55 o 
   0   9   2       40.28       32.78      3.07 o 
   1   9   2      370.31      342.40     12.03 o 
   2   9   2     1893.36     1761.82     50.05 o 
   3   9   2       14.12       13.59      1.94 o 
   4   9   2      572.65      513.40     12.19 o 
   5   9   2       56.72       50.36      2.57 o 
   6   9   2      143.64      138.88      4.33 o 
   7   9   2      216.01      204.03     17.84 o 
   8   9   2      225.65      236.45      7.29 o 
   9   9   2      120.68      109.88      8.00 o 
  10   9   2       11.02       10.46      1.92 o 
  11   9   2        2.59        2.42      1.69 o 
 -12  10   2       70.29       79.11      4.60 o 
 -11  10   2       57.02       52.92      3.65 o 
 -10  10   2       42.90       36.86      2.59 o 
  -9  10   2       64.02       67.35      3.04 o 
  -8  10   2        0.70       -0.23      0.98 o 
  -7  10   2      287.34      272.76      6.91 o 
  -6  10   2      101.67      101.29      3.50 o 
  -5  10   2        2.78        3.29      1.45 o 
  -4  10   2       34.23       14.27      3.29 o 
  -3  10   2       39.15       34.01      3.33 o 
  -2  10   2       43.12       46.05      3.74 o 
  -1  10   2      374.95      369.51     13.20 o 
   0  10   2       37.46       31.16      3.33 o 
   1  10   2       13.05       13.54      2.45 o 
   2  10   2       14.85       12.17      1.82 o 
   3  10   2      553.48      572.18     12.07 o 
   4  10   2      592.89      585.67     16.12 o 
   5  10   2      212.49      212.10      6.34 o 
   6  10   2       37.65       29.38      2.17 o 
   7  10   2       17.33       14.23      1.99 o 
   8  10   2        2.11        1.94      1.43 o 
   9  10   2       40.24       37.28      7.58 o 
  10  10   2      126.59      120.85      5.06 o 
 -11  11   2       31.57       33.34      4.76 o 
 -10  11   2        0.27        1.09      1.29 o 
  -9  11   2        2.29        1.86      1.27 o 
  -8  11   2        0.23       -0.41      1.00 o 
  -7  11   2       11.76        9.54      1.49 o 
  -6  11   2        0.50       -0.63      1.23 o 
  -5  11   2      184.94      174.57     10.08 o 
  -4  11   2        8.84       12.42      3.84 o 
  -3  11   2       26.58       23.30      4.21 o 
  -2  11   2       41.32       44.66      3.86 o 
  -1  11   2        0.96        0.76      1.67 o 
   0  11   2      367.50      341.47     29.31 o 
   1  11   2        2.95        1.83      1.76 o 
   2  11   2        9.24       11.61      2.01 o 
   3  11   2       22.32       18.34      1.65 o 
   4  11   2       19.28       19.70      1.77 o 
   5  11   2        0.36        2.18      1.15 o 
   6  11   2        0.01        0.43      1.18 o 
   7  11   2       61.76       54.13      6.59 o 
   8  11   2       78.65       79.92      4.47 o 
   9  11   2        1.66        2.69      1.63 o 
  -9  12   2        0.05        1.39      1.33 o 
  -8  12   2       31.34       27.33      3.48 o 
  -7  12   2        0.18        1.28      1.81 o 
  -6  12   2        8.07        9.85      2.18 o 
  -5  12   2       26.31       27.55      2.99 o 
  -4  12   2       14.40       17.56      2.97 o 
  -3  12   2       59.90       58.11      4.64 o 
  -2  12   2        0.67        3.83      1.93 o 
  -1  12   2        8.93       10.38      2.59 o 
   0  12   2       18.39       21.74      3.84 o 
   1  12   2       17.89       20.09      2.58 o 
   2  12   2       22.82       23.40      2.63 o 
   3  12   2       27.81       27.59      2.78 o 
   4  12   2      135.80      141.57      5.28 o 
   5  12   2        9.75       10.28      1.59 o 
   6  12   2      100.97      107.61      4.11 o 
   7  12   2        4.51        6.48      1.70 o 
  -7  13   2        8.00        6.77      2.59 o 
  -6  13   2        1.11        0.83      1.93 o 
  -5  13   2        4.61        1.98      2.19 o 
  -4  13   2        0.02       -0.73      2.20 o 
  -3  13   2        4.08        0.00      2.56 o 
  -2  13   2        3.82        4.54      2.19 o 
  -1  13   2       99.17       98.79      6.19 o 
   0  13   2       21.01       27.34      3.69 o 
   1  13   2        6.87       11.94      2.37 o 
   2  13   2      126.98      135.31      6.03 o 
   3  13   2        4.43        7.07      2.11 o 
   4  13   2        9.20        8.09      1.62 o 
   5  13   2        7.69        8.06      1.63 o 
   6  13   2      121.48      143.64      4.99 o 
  -5  14   2        0.61       -1.28      1.81 o 
  -4  14   2        1.48        1.40      2.19 o 
  -3  14   2       29.50       33.66      5.85 o 
  -2  14   2       12.29       10.24      4.02 o 
  -1  14   2       80.77       84.53      8.78 o 
   0  14   2        0.42        2.20      3.29 o 
   1  14   2       26.27       33.29      6.22 o 
   2  14   2       99.22       85.63      9.15 o 
   3  14   2       67.43       70.62      8.42 o 
 -16   1   3        4.88        5.28      1.51 o 
 -15   1   3       24.54       24.53      2.03 o 
 -14   1   3       60.33       59.92      2.76 o 
 -13   1   3        0.73        1.14      1.12 o 
 -12   1   3      346.91      336.06      6.57 o 
 -11   1   3       37.45       35.16      1.25 o 
 -10   1   3       27.42       35.04      0.95 o 
  -9   1   3       64.43       58.02      1.30 o 
  -8   1   3     1808.41     1782.55     18.55 o 
  -7   1   3     4402.42     4754.49     47.63 o 
  -6   1   3        5.19       10.52      0.42 o 
  -5   1   3       67.14       76.56      1.08 o 
  -4   1   3     1475.73     1602.19     15.90 o 
  -3   1   3        2.93        3.79      0.23 o 
  -2   1   3        2.91       11.40      0.46 o 
  -1   1   3     2096.65     2265.54     32.85 o 
   0   1   3    13469.33    12682.78    182.55 o 
   1   1   3      601.74      749.77      9.06 o 
   2   1   3      239.52      269.80      3.53 o 
   3   1   3      785.65      891.26     11.87 o 
   4   1   3      250.76      206.67      2.70 o 
   5   1   3        1.62       12.75      0.68 o 
   6   1   3     1228.37     1398.28     16.88 o 
   7   1   3      184.34      183.11      3.21 o 
   8   1   3       18.83       21.89      0.90 o 
   9   1   3       12.39       11.81      1.01 o 
  10   1   3        1.93        2.85      0.82 o 
  11   1   3       34.33       34.96      2.27 o 
  12   1   3       69.40       70.48      3.06 o 
  13   1   3       31.28       31.21      2.22 o 
 -16   2   3       47.91       53.79      2.89 o 
 -15   2   3        0.68        0.40      1.22 o 
 -14   2   3        0.01       -1.13      1.16 o 
 -13   2   3      173.20      181.28      5.55 o 
 -12   2   3      352.62      369.12      8.03 o 
 -11   2   3     1112.51     1083.68     14.34 o 
 -10   2   3        4.50        6.67      0.79 o 
  -9   2   3       83.88       67.43      1.55 o 
  -8   2   3      249.85      255.67      3.80 o 
  -7   2   3       35.67       28.74      0.94 o 
  -6   2   3       22.51       12.44      0.47 o 
  -5   2   3       45.28       49.63      0.92 o 
  -4   2   3      828.62      905.55     10.63 o 
  -3   2   3     1188.71     1240.19     15.55 o 
  -2   2   3      182.53      225.12      3.25 o 
  -1   2   3     7857.15     7497.14    125.29 o 
   0   2   3       50.06       64.82      1.35 o 
   1   2   3     1887.26     1900.51     27.72 o 
   2   2   3      313.80      418.51      6.95 o 
   3   2   3      352.86      339.43      6.92 o 
   4   2   3      351.01      311.25      3.85 o 
   5   2   3      346.62      359.52      4.49 o 
   6   2   3       40.44       34.64      0.90 o 
   7   2   3        1.66        0.35      0.35 o 
   8   2   3      942.98      914.16     12.04 o 
   9   2   3       37.20       38.56      1.41 o 
  10   2   3       61.04       64.38      2.26 o 
  11   2   3      134.01      135.87      4.11 o 
  12   2   3       87.96       82.04      3.59 o 
  13   2   3       12.70       10.93      1.76 o 
 -16   3   3      160.98      154.80      6.07 o 
 -15   3   3      195.88      201.18      5.55 o 
 -14   3   3       65.51       72.75      2.94 o 
 -13   3   3       83.87      101.68      2.79 o 
 -12   3   3      108.09      105.85      2.84 o 
 -11   3   3       17.35       20.87      1.25 o 
 -10   3   3      122.39      126.07      2.68 o 
  -9   3   3      480.99      467.19      7.37 o 
  -8   3   3      405.75      416.05      6.12 o 
  -7   3   3     1030.85     1018.71     14.37 o 
  -6   3   3     2633.28     2699.01     32.14 o 
  -5   3   3      952.95      946.13     11.80 o 
  -4   3   3      398.04      442.72      6.33 o 
  -3   3   3     1759.01     1800.54     28.14 o 
  -2   3   3       64.30       60.74      1.50 o 
  -1   3   3     1389.73     1564.97     21.92 o 
   0   3   3      849.01      813.21     13.44 o 
   1   3   3      513.21      482.00      7.92 o 
   2   3   3      502.10      564.94      8.68 o 
   3   3   3      118.29      154.27      2.84 o 
   4   3   3     1283.85     1357.62     21.74 o 
   5   3   3       40.56       42.22      1.01 o 
   6   3   3        0.35        1.44      0.36 o 
   7   3   3      713.41      718.37     10.20 o 
   8   3   3      300.51      298.05      5.02 o 
   9   3   3       24.88       24.75      1.24 o 
  10   3   3       84.69       87.68      2.73 o 
  11   3   3      645.28      654.90     13.18 o 
  12   3   3      183.24      190.22      5.28 o 
  13   3   3      112.60      110.32      4.27 o 
 -16   4   3      109.36      108.71      5.05 o 
 -15   4   3       27.68       24.78      2.47 o 
 -14   4   3        0.13       -0.37      0.97 o 
 -13   4   3      672.35      665.80     13.17 o 
 -12   4   3      901.15      892.24     16.87 o 
 -11   4   3      109.35      114.37      3.01 o 
 -10   4   3      202.83      199.84      3.52 o 
  -9   4   3      386.10      344.63      5.30 o 
  -8   4   3       68.39       67.62      1.44 o 
  -7   4   3      105.03      110.65      1.96 o 
  -6   4   3      516.73      468.07      6.47 o 
  -5   4   3     1851.78     2022.10     25.99 o 
  -4   4   3      143.97      126.90      2.39 o 
  -3   4   3     2172.82     2174.30     35.51 o 
  -2   4   3     3496.64     3717.38     75.65 o 
  -1   4   3        0.29        3.13      0.85 o 
   0   4   3     1537.47     1644.26     29.99 o 
   1   4   3     1389.04     1611.25     24.47 o 
   2   4   3      468.45      486.27      7.59 o 
   3   4   3      329.47      332.26      6.32 o 
   4   4   3      374.28      371.59      6.62 o 
   5   4   3      154.97      132.43      3.16 o 
   6   4   3        8.90        7.94      0.77 o 
   7   4   3     1100.62     1080.38     17.86 o 
   8   4   3      846.85      875.46     12.44 o 
   9   4   3       62.90       65.17      2.03 o 
  10   4   3       62.65       65.03      2.58 o 
  11   4   3       32.59       36.95      2.12 o 
  12   4   3       23.99       25.52      2.51 o 
  13   4   3        8.28       10.88      1.62 o 
 -15   5   3        8.45       10.06      2.54 o 
 -14   5   3      224.28      227.19      5.88 o 
 -13   5   3       64.36       70.83      2.77 o 
 -12   5   3       72.82       74.61      2.77 o 
 -11   5   3      198.16      218.14      5.24 o 
 -10   5   3       96.58       95.72      2.62 o 
  -9   5   3     3258.14     3198.47     47.05 o 
  -8   5   3       40.52       54.57      1.49 o 
  -7   5   3       35.03       27.54      0.84 o 
  -6   5   3      311.79      322.69      4.62 o 
  -5   5   3      657.45      696.56     11.02 o 
  -4   5   3     1122.73     1252.30     31.47 o 
  -3   5   3      133.72      193.30      4.25 o 
  -2   5   3     4013.06     4148.27     67.63 o 
  -1   5   3      614.54      619.41     16.81 o 
   0   5   3       68.90       77.40      2.04 o 
   1   5   3      541.39      581.68     13.63 o 
   2   5   3      313.05      301.15      6.54 o 
   3   5   3      270.93      220.37      4.34 o 
   4   5   3      499.18      557.68     11.34 o 
   5   5   3      186.85      175.66      3.94 o 
   6   5   3      354.62      354.75      6.08 o 
   7   5   3      529.15      547.15      8.97 o 
   8   5   3      190.41      207.65      4.50 o 
   9   5   3      100.14      102.90      4.14 o 
  10   5   3      372.05      370.88     11.16 o 
  11   5   3      100.01      102.89      3.98 o 
  12   5   3       42.68       45.58      2.90 o 
  13   5   3       51.14       56.71      6.95 o 
 -15   6   3        0.07        0.93      1.20 o 
 -14   6   3       23.11       23.92      1.88 o 
 -13   6   3      161.77      172.29      6.08 o 
 -12   6   3       49.77       50.91      2.30 o 
 -11   6   3       25.52       26.09      1.65 o 
 -10   6   3       73.63       64.29      2.07 o 
  -9   6   3      562.16      546.24      8.97 o 
  -8   6   3      325.10      320.12      6.47 o 
  -7   6   3       52.00       43.70      1.39 o 
  -6   6   3      779.18      737.52     12.98 o 
  -5   6   3      504.61      569.87     17.32 o 
  -4   6   3       36.07       39.60      2.71 o 
  -3   6   3        3.74        3.29      1.03 o 
  -2   6   3      726.52      690.39     13.82 o 
  -1   6   3      144.15      157.21      3.41 o 
   0   6   3      566.84      512.80     10.79 o 
   1   6   3      352.08      319.44     10.11 o 
   2   6   3      328.37      329.68      8.07 o 
   3   6   3      420.56      430.15      9.05 o 
   4   6   3      718.72      739.09     16.78 o 
   5   6   3       50.08       49.49      1.84 o 
   6   6   3        5.14       16.80      3.01 o 
   7   6   3       47.76       33.75      1.92 o 
   8   6   3       46.30       48.52      2.22 o 
   9   6   3       60.81       69.81      3.04 o 
  10   6   3      429.63      452.33     15.66 o 
  11   6   3      348.28      360.80      9.97 o 
  12   6   3       94.68       89.25     11.16 o 
 -14   7   3        0.00       -0.69      1.06 o 
 -13   7   3       40.91       41.42      2.39 o 
 -12   7   3      119.88      116.03      3.58 o 
 -11   7   3        7.63        5.94      1.40 o 
 -10   7   3       28.09       28.28      2.48 o 
  -9   7   3      395.61      383.55      7.83 o 
  -8   7   3        2.37        1.07      0.95 o 
  -7   7   3      119.49      112.44      2.97 o 
  -6   7   3       72.51       64.94      2.32 o 
  -5   7   3      386.91      398.14     10.85 o 
  -4   7   3      213.79      177.56     27.10 o 
  -3   7   3     1820.44     1691.00     47.89 o 
  -2   7   3      772.65      756.91     22.70 o 
  -1   7   3       28.11       36.13      1.23 o 
   0   7   3        7.12       11.57      0.89 o 
   1   7   3      208.35      193.66      8.73 o 
   2   7   3       42.51       37.75      2.68 o 
   3   7   3        0.93        3.29      0.92 o 
   4   7   3     1664.35     1640.35     42.19 o 
   5   7   3      181.28      181.43      5.51 o 
   6   7   3       39.88       40.69      2.63 o 
   7   7   3        9.39        9.00      1.52 o 
   8   7   3      147.86      160.55      5.45 o 
   9   7   3        1.32        0.29      1.31 o 
  10   7   3       17.67       15.03      2.03 o 
  11   7   3        4.49        2.83      1.67 o 
  12   7   3        0.60        1.46      2.93 o 
 -14   8   3        0.00       -0.37      1.55 o 
 -13   8   3       42.63       39.09      2.97 o 
 -12   8   3       65.96       67.86      3.68 o 
 -11   8   3      136.05      144.70      5.24 o 
 -10   8   3       92.76       93.16      3.55 o 
  -9   8   3      271.52      279.35      6.16 o 
  -8   8   3      409.52      406.65      8.14 o 
  -7   8   3      285.45      283.58      9.91 o 
  -6   8   3      477.37      512.13     11.85 o 
  -5   8   3       81.02       90.12      4.90 o 
  -4   8   3      179.17      188.70      7.61 o 
  -3   8   3      219.03      210.56      8.13 o 
  -2   8   3       58.40       50.88      3.48 o 
  -1   8   3      381.86      345.56      9.04 o 
   0   8   3      557.51      552.07     17.47 o 
   1   8   3      279.14      303.41      6.75 o 
   2   8   3      241.64      260.23      6.68 o 
   3   8   3       10.47        9.18      1.15 o 
   4   8   3      251.12      243.84      6.04 o 
   5   8   3        7.58       12.91      1.58 o 
   6   8   3        4.90        2.18      1.08 o 
   7   8   3        6.08        7.65      1.54 o 
   8   8   3      113.39      111.59      5.00 o 
   9   8   3       16.91       19.39      2.37 o 
  10   8   3        7.00        7.28      1.86 o 
  11   8   3       41.51       41.11      3.32 o 
 -13   9   3       42.85       46.20      4.94 o 
 -12   9   3        0.13        2.14      1.60 o 
 -11   9   3       20.02       16.84      1.77 o 
 -10   9   3      112.64      113.60      4.12 o 
  -9   9   3       79.83       79.57      3.19 o 
  -8   9   3      565.94      578.97     13.85 o 
  -7   9   3      603.99      622.74     13.04 o 
  -6   9   3       66.18       61.55      2.53 o 
  -5   9   3      467.99      451.03     15.26 o 
  -4   9   3        0.60        1.83      1.55 o 
  -3   9   3       50.93       50.80      3.59 o 
  -2   9   3      320.96      306.37     11.10 o 
  -1   9   3      704.54      646.08     20.34 o 
   0   9   3        8.90       15.26      2.37 o 
   1   9   3        3.85        2.71      0.92 o 
   2   9   3      321.96      285.58      6.75 o 
   3   9   3        2.02        7.15      1.27 o 
   4   9   3      136.39      138.56      4.52 o 
   5   9   3       22.32       27.27      2.89 o 
   6   9   3      350.64      326.33     10.20 o 
   7   9   3       42.55       32.42      2.63 o 
   8   9   3       55.26       57.79      3.51 o 
   9   9   3      108.50      107.34      4.58 o 
  10   9   3       12.53       12.08      2.06 o 
 -12  10   3        4.13        8.01      2.16 o 
 -11  10   3       15.48       16.89      2.21 o 
 -10  10   3      157.43      149.48      5.41 o 
  -9  10   3       43.48       47.61      2.93 o 
  -8  10   3       44.42       44.60      2.51 o 
  -7  10   3       37.78       47.42      4.34 o 
  -6  10   3      121.44      120.07      5.21 o 
  -5  10   3       52.28       49.61      3.86 o 
  -4  10   3      205.32      206.93      8.65 o 
  -3  10   3      145.09      134.70      6.57 o 
  -2  10   3       24.12       28.10      6.77 o 
  -1  10   3       78.61       82.31      4.74 o 
   0  10   3      194.57      201.48      8.60 o 
   1  10   3      108.58       95.19      4.25 o 
   2  10   3      499.27      470.09     10.26 o 
   3  10   3      400.38      408.45      9.29 o 
   4  10   3       30.54       29.16      2.75 o 
   5  10   3        0.68       -0.71      0.96 o 
   6  10   3        0.45        0.29      1.22 o 
   7  10   3        5.80        5.79      2.52 o 
   8  10   3        4.44        3.86      1.57 o 
   9  10   3      144.48      127.45      5.80 o 
 -11  11   3       72.29       77.85      4.03 o 
 -10  11   3        0.75        2.37      1.44 o 
  -9  11   3       18.12       17.79      1.98 o 
  -8  11   3      142.62      161.23      5.52 o 
  -7  11   3      273.17      290.51     12.04 o 
  -6  11   3       64.22       65.05      6.22 o 
  -5  11   3       62.20       61.84      6.59 o 
  -4  11   3       43.27       38.84      3.74 o 
  -3  11   3        3.34        1.93      1.83 o 
  -2  11   3      582.15      596.47     19.80 o 
  -1  11   3      285.68      273.27     10.84 o 
   0  11   3      449.67      464.30     13.00 o 
   1  11   3       50.26       47.11      3.13 o 
   2  11   3        1.16       -0.27      1.00 o 
   3  11   3      257.73      249.69      6.55 o 
   4  11   3       13.09       15.31      1.69 o 
   5  11   3      701.75      678.70     16.24 o 
   6  11   3      602.19      600.19     17.35 o 
   7  11   3      182.75      183.59      7.10 o 
   8  11   3       27.93       26.34      5.09 o 
  -9  12   3        2.31        3.12      1.51 o 
  -8  12   3       37.69       45.40      3.10 o 
  -7  12   3       18.32       20.29      3.36 o 
  -6  12   3       23.49       27.77      3.74 o 
  -5  12   3       72.67       73.92      7.68 o 
  -4  12   3      522.49      542.73     27.48 o 
  -3  12   3      335.67      330.72     19.04 o 
  -2  12   3      135.92      162.14     12.08 o 
  -1  12   3       42.31       32.20      5.85 o 
   0  12   3        3.78        2.58      1.61 o 
   1  12   3      222.71      201.15     14.36 o 
   2  12   3      251.57      295.58      9.51 o 
   3  12   3      441.61      487.32     11.11 o 
   4  12   3       56.39       49.96      2.78 o 
   5  12   3       19.52       23.28      2.12 o 
   6  12   3        0.75       -0.09      1.40 o 
   7  12   3        1.55        0.76      1.58 o 
  -7  13   3       66.28       75.16      5.82 o 
  -6  13   3        4.01        6.90      2.55 o 
  -5  13   3       45.10       54.49      5.30 o 
  -4  13   3       49.40       53.05      7.32 o 
  -3  13   3       56.97       57.81      7.32 o 
  -2  13   3      165.78      172.40     12.81 o 
  -1  13   3      462.01      450.63     24.55 o 
   0  13   3      481.41      508.18     26.75 o 
   1  13   3       23.40       14.27      4.76 o 
   2  13   3       97.48      151.50     12.08 o 
   3  13   3        0.64       -0.65      1.55 o 
   4  13   3        1.34        1.24      1.83 o 
   5  13   3       91.28       87.57      5.26 o 
  -5  14   3       81.12       85.99      9.15 o 
  -4  14   3       72.60       79.40      8.78 o 
  -3  14   3       13.93       12.07      4.39 o 
  -2  14   3       28.13       31.83      6.22 o 
  -1  14   3       15.26       21.95      5.49 o 
   0  14   3       13.58       17.93      5.12 o 
   1  14   3        3.30        4.02      3.66 o 
   2  14   3       64.66       75.01      8.78 o 
 -16   0   4        2.33        2.93      2.02 o 
 -15   0   4      120.67      143.10      6.24 o 
 -14   0   4       47.57       45.00      3.43 o 
 -13   0   4        0.21        0.40      1.41 o 
 -12   0   4       81.98      100.49      6.07 o 
 -11   0   4     6456.64     6189.55     97.09 o 
 -10   0   4     3645.34     3781.15     55.00 o 
  -9   0   4      541.07      625.93     12.34 o 
  -8   0   4     6675.71     6836.06    119.79 o 
  -7   0   4     2424.03     2528.54     36.87 o 
  -6   0   4      689.63      797.82     11.96 o 
  -5   0   4      494.26      416.39      6.45 o 
  -4   0   4     1539.02     1531.00     22.37 o 
  -3   0   4     1136.95     1024.83     16.30 o 
  -2   0   4     5253.87     4812.26     77.68 o 
  -1   0   4     5300.48     4976.37    104.66 o 
   0   0   4      160.96      129.46      4.57 o 
   1   0   4     2467.59     2868.53     49.13 o 
   2   0   4       67.23       58.25      1.35 o 
   3   0   4      723.28      618.52     17.84 o 
   4   0   4       63.91       59.39      1.99 o 
   5   0   4      408.70      458.95     10.39 o 
   6   0   4      722.18      731.61     16.03 o 
   7   0   4       22.70       24.46      1.65 o 
   8   0   4     1806.02     1690.11     35.93 o 
   9   0   4      251.29      246.51      8.25 o 
  10   0   4      187.79      184.75      6.91 o 
  11   0   4      172.85      178.27      6.91 o 
  12   0   4      102.24      109.79      6.59 o 
  13   0   4      120.69      125.80      6.09 o 
 -16   1   4       57.78       54.15      2.92 o 
 -15   1   4      100.53      104.49      3.70 o 
 -14   1   4      482.28      457.07      9.77 o 
 -13   1   4       24.40       18.71      1.30 o 
 -12   1   4      114.15      122.11      3.90 o 
 -11   1   4      267.50      268.65      4.88 o 
 -10   1   4      203.88      190.82      3.31 o 
  -9   1   4       12.87       11.81      0.70 o 
  -8   1   4     1459.81     1476.07     15.70 o 
  -7   1   4      529.49      436.58      5.35 o 
  -6   1   4      428.52      503.08      5.58 o 
  -5   1   4     1208.92     1179.04     12.76 o 
  -4   1   4       11.78       14.20      0.41 o 
  -3   1   4      165.04      168.82      2.10 o 
  -2   1   4       73.06       76.04      1.20 o 
  -1   1   4     8209.48     7507.44    100.49 o 
   0   1   4      246.82      326.46      4.83 o 
   1   1   4      385.25      452.42      6.23 o 
   2   1   4     1989.61     2017.26     24.02 o 
   3   1   4       17.23       13.26      0.49 o 
   4   1   4      169.34      190.92      2.77 o 
   5   1   4      873.43      834.43     10.28 o 
   6   1   4      526.35      499.95      7.41 o 
   7   1   4       27.98       32.07      1.29 o 
   8   1   4      287.41      292.28      5.29 o 
   9   1   4      313.12      299.97      7.03 o 
  10   1   4       40.42       39.84      2.13 o 
  11   1   4      381.54      378.00      8.57 o 
  12   1   4      589.71      623.39     13.03 o 
  13   1   4      123.84      127.41      5.08 o 
 -16   2   4        6.66        6.62      1.53 o 
 -15   2   4      229.33      229.71      6.00 o 
 -14   2   4      253.67      231.85      5.84 o 
 -13   2   4       28.34       24.39      1.57 o 
 -12   2   4        7.04        6.63      0.81 o 
 -11   2   4      215.30      198.63      3.56 o 
 -10   2   4      243.07      228.02      3.85 o 
  -9   2   4      194.46      154.92      2.77 o 
  -8   2   4      825.26      814.00     10.09 o 
  -7   2   4        6.09       11.32      0.46 o 
  -6   2   4     1256.67     1360.09     13.88 o 
  -5   2   4     1213.38     1258.96     14.41 o 
  -4   2   4     2588.29     2488.59     30.92 o 
  -3   2   4      347.81      432.30      5.62 o 
  -2   2   4       20.14       14.04      0.47 o 
  -1   2   4     1398.43     1515.84     24.81 o 
   0   2   4       50.19       72.50      1.56 o 
   1   2   4       57.41       49.72      1.54 o 
   2   2   4     1634.63     1588.09     19.98 o 
   3   2   4     1953.12     2074.00     25.25 o 
   4   2   4      198.45      208.50      2.78 o 
   5   2   4      782.95      741.94      9.25 o 
   6   2   4       45.42       44.72      1.06 o 
   7   2   4        0.82       -0.42      0.42 o 
   8   2   4      859.44      870.66     12.63 o 
   9   2   4      183.60      187.57      4.22 o 
  10   2   4       17.51       15.86      1.43 o 
  11   2   4       38.85       34.99      4.12 o 
  12   2   4       49.57       52.25      2.73 o 
  13   2   4       11.64        8.64      1.62 o 
 -16   3   4        1.69       -0.73      1.52 o 
 -15   3   4        0.67        0.56      1.52 o 
 -14   3   4       92.00       89.29      2.77 o 
 -13   3   4        5.00        4.24      0.93 o 
 -12   3   4      231.15      215.67      4.17 o 
 -11   3   4      252.39      245.03      4.20 o 
 -10   3   4       69.13       81.97      1.92 o 
  -9   3   4        6.95        3.47      0.56 o 
  -8   3   4      194.07      196.83      3.45 o 
  -7   3   4      384.89      363.26      5.09 o 
  -6   3   4        0.21        0.40      0.30 o 
  -5   3   4      417.06      385.57      5.39 o 
  -4   3   4     1224.95     1320.53     21.03 o 
  -3   3   4      228.24      237.22      3.98 o 
  -2   3   4     1077.00     1114.69     16.96 o 
  -1   3   4    10075.08     9733.00    156.31 o 
   0   3   4      137.81      188.72      3.37 o 
   1   3   4     1769.54     1765.33     27.91 o 
   2   3   4     1344.80     1382.73     22.05 o 
   3   3   4      597.20      708.84     10.87 o 
   4   3   4       80.18       89.44      1.53 o 
   5   3   4       96.75       98.65      1.73 o 
   6   3   4     1222.81     1260.76     18.22 o 
   7   3   4       66.81       66.09      1.64 o 
   8   3   4      600.22      593.74      9.83 o 
   9   3   4      111.21      101.96      2.92 o 
  10   3   4      480.87      480.66     11.02 o 
  11   3   4       56.23       54.83      2.58 o 
  12   3   4      108.48      113.59      3.90 o 
 -16   4   4        9.89       17.20      3.36 o 
 -15   4   4       15.83       12.72      2.12 o 
 -14   4   4       27.79       25.32      1.83 o 
 -13   4   4      113.52      123.76      3.68 o 
 -12   4   4       49.54       50.36      3.05 o 
 -11   4   4       51.30       56.64      2.04 o 
 -10   4   4      332.76      313.79      5.58 o 
  -9   4   4      292.09      302.51      5.02 o 
  -8   4   4      495.02      473.10      7.76 o 
  -7   4   4       12.76       17.66      0.86 o 
  -6   4   4      314.69      361.41      5.16 o 
  -5   4   4      635.14      657.51      9.35 o 
  -4   4   4      851.20      882.95     12.33 o 
  -3   4   4      127.75      175.68      4.65 o 
  -2   4   4      713.76      655.41     11.20 o 
  -1   4   4     1317.83     1512.10     21.33 o 
   0   4   4      102.18      109.15      2.34 o 
   1   4   4      254.75      239.42      4.36 o 
   2   4   4      280.24      271.06      4.97 o 
   3   4   4     1634.30     1613.44     28.22 o 
   4   4   4        8.67        5.56      0.72 o 
   5   4   4       85.38       90.00      2.33 o 
   6   4   4        5.36        5.95      0.80 o 
   7   4   4       77.34       77.26      2.20 o 
   8   4   4       20.81       26.22      1.36 o 
   9   4   4       10.57       10.09      1.08 o 
  10   4   4        1.87        0.08      0.94 o 
  11   4   4       22.84       22.02      1.84 o 
  12   4   4       34.17       31.97      2.15 o 
 -15   5   4      247.41      245.52      6.28 o 
 -14   5   4       13.90       18.12      1.63 o 
 -13   5   4       51.57       51.23      2.47 o 
 -12   5   4        0.26        0.83      0.96 o 
 -11   5   4       22.94       20.70      1.74 o 
 -10   5   4      128.55      119.16      2.85 o 
  -9   5   4        0.39        0.50      0.61 o 
  -8   5   4       15.81       19.31      0.95 o 
  -7   5   4       25.07       15.39      0.86 o 
  -6   5   4     1096.98     1198.95     15.81 o 
  -5   5   4     2660.70     2840.31     38.60 o 
  -4   5   4       94.58       96.14      1.79 o 
  -3   5   4     3446.04     3838.46     69.48 o 
  -2   5   4      443.33      404.46      8.03 o 
  -1   5   4      849.45      838.26     14.32 o 
   0   5   4      343.27      380.07      9.52 o 
   1   5   4      175.35      187.93      5.01 o 
   2   5   4        6.63        7.84      0.55 o 
   3   5   4     1477.33     1422.67     22.94 o 
   4   5   4     1273.27     1263.84     20.63 o 
   5   5   4       63.63       71.66      2.20 o 
   6   5   4     1246.45     1256.80     20.50 o 
   7   5   4      170.01      170.97      3.92 o 
   8   5   4       44.94       43.12      3.47 o 
   9   5   4        5.12        3.08      1.11 o 
  10   5   4       32.78       38.78      5.49 o 
  11   5   4       82.74       85.91      3.78 o 
  12   5   4        3.07        2.58      1.72 o 
 -15   6   4        6.85        6.15      2.10 o 
 -14   6   4       34.06       43.29      2.50 o 
 -13   6   4      196.44      204.54      5.36 o 
 -12   6   4      338.76      342.77      7.70 o 
 -11   6   4        0.28        0.20      1.00 o 
 -10   6   4      139.20      122.26      2.95 o 
  -9   6   4      267.49      273.02      5.07 o 
  -8   6   4       64.10       55.05      1.71 o 
  -7   6   4      347.44      356.58      6.08 o 
  -6   6   4      585.13      584.14      8.60 o 
  -5   6   4      229.12      218.11      3.70 o 
  -4   6   4        0.35        3.43      0.46 o 
  -3   6   4      275.43      305.04      6.26 o 
  -2   6   4      862.05      900.31     19.42 o 
  -1   6   4        0.05        0.04      0.43 o 
   0   6   4      435.19      408.20      9.28 o 
   1   6   4      413.50      414.71     14.32 o 
   2   6   4        6.17        8.34      1.18 o 
   3   6   4       21.37       20.49      1.83 o 
   4   6   4      189.48      199.30     10.24 o 
   5   6   4       19.35       18.34      1.31 o 
   6   6   4      438.81      418.07     13.40 o 
   7   6   4      791.28      747.95     29.28 o 
   8   6   4      257.30      259.84      8.44 o 
   9   6   4        0.21       -1.29      1.29 o 
  10   6   4        2.31        1.19      1.38 o 
  11   6   4        8.56       10.61      3.04 o 
 -14   7   4       10.69        8.89      1.59 o 
 -13   7   4        4.40        4.76      1.40 o 
 -12   7   4       12.12       11.59      1.50 o 
 -11   7   4      132.34      126.26      3.43 o 
 -10   7   4       97.65      111.96      2.81 o 
  -9   7   4      354.65      371.29      7.57 o 
  -8   7   4      274.71      273.37      5.82 o 
  -7   7   4       23.39       17.65      1.22 o 
  -6   7   4       18.76       21.33      1.66 o 
  -5   7   4        2.74        7.12      0.92 o 
  -4   7   4     1421.89     1453.90     24.29 o 
  -3   7   4      664.77      602.66     17.31 o 
  -2   7   4       25.19       22.88      1.52 o 
  -1   7   4       37.72       40.73      1.68 o 
   0   7   4        4.26        5.96      0.85 o 
   1   7   4     1046.10      977.09     27.81 o 
   2   7   4      102.10      109.68      3.55 o 
   3   7   4      584.67      519.39     14.18 o 
   4   7   4      843.09      810.52     18.49 o 
   5   7   4        8.92       10.07      1.49 o 
   6   7   4       59.56       59.62      3.16 o 
   7   7   4      110.09      125.08      4.55 o 
   8   7   4      228.38      221.47      6.79 o 
   9   7   4      168.30      173.37      9.33 o 
  10   7   4      249.13      262.09      8.86 o 
  11   7   4      161.54      178.98     12.08 o 
 -14   8   4        8.75        9.20      1.74 o 
 -13   8   4      522.74      543.11     12.61 o 
 -12   8   4      414.63      404.96     12.73 o 
 -11   8   4       50.55       55.34      3.15 o 
 -10   8   4       21.97       24.32      1.94 o 
  -9   8   4       22.86       17.02      1.40 o 
  -8   8   4       19.03       16.84      1.49 o 
  -7   8   4     1037.63     1066.91     20.89 o 
  -6   8   4     2602.38     2525.89     53.10 o 
  -5   8   4      671.37      688.55     45.67 o 
  -4   8   4      228.36      234.77     11.35 o 
  -3   8   4      293.45      275.50      9.91 o 
  -2   8   4      170.86      181.56      5.03 o 
  -1   8   4      252.43      232.92      8.08 o 
   0   8   4      530.76      514.34     10.58 o 
   1   8   4     1386.59     1378.56     32.41 o 
   2   8   4      207.70      218.88     10.68 o 
   3   8   4       42.02       37.41      2.45 o 
   4   8   4       69.99       87.74      3.61 o 
   5   8   4      124.75      112.04      6.55 o 
   6   8   4      186.90      182.12      7.87 o 
   7   8   4      125.74      133.77      5.01 o 
   8   8   4      117.95      128.70      8.57 o 
   9   8   4       66.25       58.68      4.28 o 
  10   8   4       33.40       34.54      2.88 o 
 -13   9   4        0.05        0.63      1.76 o 
 -12   9   4        3.87        3.66      1.83 o 
 -11   9   4       24.88       28.01      3.14 o 
 -10   9   4      620.03      629.35     15.45 o 
  -9   9   4      414.90      393.89     10.40 o 
  -8   9   4       16.85       15.89      1.74 o 
  -7   9   4       98.22       87.85      5.53 o 
  -6   9   4        3.97        7.29      1.93 o 
  -5   9   4       32.76       30.18      3.07 o 
  -4   9   4       98.30      102.74      5.26 o 
  -3   9   4      573.62      549.20     25.48 o 
  -2   9   4      843.46      782.98     32.67 o 
  -1   9   4      235.38      252.90     12.68 o 
   0   9   4        0.27        2.66      0.95 o 
   1   9   4      292.23      311.66      9.09 o 
   2   9   4      400.28      383.19     14.14 o 
   3   9   4      302.56      304.21      7.98 o 
   4   9   4      101.71      111.56      4.57 o 
   5   9   4       56.31       53.10      3.33 o 
   6   9   4       93.87       79.97      4.76 o 
   7   9   4       87.46       93.88      4.15 o 
   8   9   4      209.23      210.96      7.56 o 
   9   9   4      125.29      106.69      5.49 o 
 -12  10   4        0.10        0.83      1.45 o 
 -11  10   4       65.21       68.12      3.64 o 
 -10  10   4      211.81      217.80      6.88 o 
  -9  10   4        1.20        1.60      1.33 o 
  -8  10   4      149.44      158.57      5.40 o 
  -7  10   4        0.12       -0.18      1.55 o 
  -6  10   4      227.15      233.96     14.28 o 
  -5  10   4      275.46      266.59     15.38 o 
  -4  10   4        0.52        3.66      2.56 o 
  -3  10   4       77.75       76.12      7.32 o 
  -2  10   4       75.86       62.44      4.04 o 
  -1  10   4       17.50       24.64      2.27 o 
   0  10   4      411.25      410.92      9.10 o 
   1  10   4      651.47      619.13     16.12 o 
   2  10   4      312.00      293.76      7.19 o 
   3  10   4        4.94        8.61      1.90 o 
   4  10   4        5.81        3.36      1.37 o 
   5  10   4        0.68       -1.18      1.18 o 
   6  10   4      179.39      166.72      6.60 o 
   7  10   4        0.97        1.63      1.43 o 
   8  10   4       31.37       29.13      5.03 o 
 -11  11   4        0.39        0.83      1.44 o 
 -10  11   4       20.56       20.71      2.24 o 
  -9  11   4        6.73       10.59      1.70 o 
  -8  11   4       52.74       55.01      3.08 o 
  -7  11   4        0.13       -1.55      1.55 o 
  -6  11   4       26.31       29.27      4.39 o 
  -5  11   4       18.79       23.78      4.76 o 
  -4  11   4      221.62      201.73     13.18 o 
  -3  11   4      257.57      283.78     16.84 o 
  -2  11   4       29.25       24.88      5.12 o 
  -1  11   4       12.69        6.59      3.29 o 
   0  11   4        0.01       -0.73      2.56 o 
   1  11   4       99.83       72.46      8.05 o 
   2  11   4        8.18        6.31      1.88 o 
   3  11   4      160.75      172.92      5.86 o 
   4  11   4      190.92      203.97      7.98 o 
   5  11   4        2.84        3.19      1.54 o 
   6  11   4       26.04       24.60      3.95 o 
   7  11   4       33.82       29.83      3.11 o 
  -9  12   4       12.01       15.77      2.60 o 
  -8  12   4       13.46       20.40      3.84 o 
  -7  12   4        8.55       12.80      3.10 o 
  -6  12   4        2.39        5.85      2.59 o 
  -5  12   4       32.92       36.22      5.85 o 
  -4  12   4        0.01       -1.83      2.56 o 
  -3  12   4       47.17       52.32      6.95 o 
  -2  12   4        5.75        9.15      4.02 o 
  -1  12   4        5.23        5.12      3.66 o 
   0  12   4       52.88       44.64      6.95 o 
   1  12   4       75.95       73.19      8.42 o 
   2  12   4       52.98       43.99      3.77 o 
   3  12   4       42.97       48.86      3.71 o 
   4  12   4        0.47       -0.49      1.64 o 
   5  12   4       42.68       45.53      3.85 o 
   6  12   4        0.86       -0.32      1.88 o 
  -7  13   4       38.31       37.88      4.52 o 
  -6  13   4        1.86        0.30      2.02 o 
  -5  13   4       49.98       58.91      7.32 o 
  -4  13   4        0.10        1.83      2.93 o 
  -3  13   4        2.49        4.39      3.66 o 
  -2  13   4      240.91      232.84     15.74 o 
  -1  13   4       93.25       92.95      9.51 o 
   0  13   4       35.01       39.88      6.95 o 
   1  13   4       16.23       13.90      5.12 o 
   2  13   4      176.30      199.78      7.98 o 
   3  13   4        9.65       14.42      2.49 o 
   4  13   4       28.52       38.32      3.53 o 
  -4  14   4       58.05       82.33      8.78 o 
  -3  14   4        0.89       -0.37      2.93 o 
  -2  14   4       47.85       61.84      8.42 o 
  -1  14   4       21.41       24.88      5.85 o 
   0  14   4        0.43       -1.46      2.56 o 
 -17   1   5       13.85       12.21      3.33 o 
 -16   1   5      140.64      149.09      4.69 o 
 -15   1   5      131.66      112.11      3.86 o 
 -14   1   5      291.27      262.89      6.34 o 
 -13   1   5       32.49       32.27      1.89 o 
 -12   1   5      404.58      384.87      7.49 o 
 -11   1   5      747.46      712.39      9.63 o 
 -10   1   5       14.84       22.17      0.80 o 
  -9   1   5        1.42        2.42      0.41 o 
  -8   1   5       16.08       18.86      0.71 o 
  -7   1   5       59.67       78.50      1.24 o 
  -6   1   5       49.47       57.31      0.93 o 
  -5   1   5      106.57       99.60      1.33 o 
  -4   1   5      954.86      929.89     10.56 o 
  -3   1   5        0.31        0.76      0.15 o 
  -2   1   5      529.34      574.28      7.76 o 
  -1   1   5      127.11      138.59      3.16 o 
   0   1   5     2006.81     2170.59     30.42 o 
   1   1   5      262.12      213.84      3.79 o 
   2   1   5      730.56      887.65     10.79 o 
   3   1   5      291.05      267.79      3.73 o 
   4   1   5        0.20        0.47      0.39 o 
   5   1   5       55.40       65.38      1.57 o 
   6   1   5       33.24       38.68      1.71 o 
   7   1   5        0.89        0.28      0.58 o 
   8   1   5      381.25      375.40      7.25 o 
   9   1   5        0.88        2.73      0.98 o 
  10   1   5      177.92      193.18      5.22 o 
  11   1   5       27.05       21.57      1.91 o 
  12   1   5        0.03       -0.75      1.10 o 
 -16   2   5       42.28       39.76      2.41 o 
 -15   2   5      121.62      120.99      3.98 o 
 -14   2   5      161.93      167.20      4.69 o 
 -13   2   5      123.30      124.38      3.16 o 
 -12   2   5       11.11       12.32      1.01 o 
 -11   2   5       16.18       17.38      1.03 o 
 -10   2   5       16.29       22.92      1.09 o 
  -9   2   5       72.66       80.39      1.53 o 
  -8   2   5       58.63       71.49      1.30 o 
  -7   2   5      296.99      308.77      3.67 o 
  -6   2   5       17.29       18.94      0.55 o 
  -5   2   5      176.74      158.83      1.94 o 
  -4   2   5      293.28      302.64      4.87 o 
  -3   2   5       63.37       51.24      1.07 o 
  -2   2   5       21.97       32.66      0.95 o 
  -1   2   5      453.40      407.52      6.35 o 
   0   2   5     3856.71     4086.27     53.65 o 
   1   2   5     1180.65     1293.84     17.30 o 
   2   2   5       63.68       68.31      1.25 o 
   3   2   5      343.34      331.76      4.35 o 
   4   2   5      344.96      348.80      4.82 o 
   5   2   5        2.64        5.54      0.47 o 
   6   2   5      189.15      192.04      3.37 o 
   7   2   5     1527.75     1572.18     23.43 o 
   8   2   5      187.63      188.25      4.48 o 
   9   2   5        9.27       12.65      1.42 o 
  10   2   5        4.39        2.72      1.14 o 
  11   2   5      138.63      141.08      4.77 o 
  12   2   5      171.95      179.00      7.42 o 
 -16   3   5       84.70       88.77      4.29 o 
 -15   3   5       58.22       56.09      3.32 o 
 -14   3   5        0.02        0.73      1.11 o 
 -13   3   5       47.92       55.17      1.98 o 
 -12   3   5      183.23      192.81      6.05 o 
 -11   3   5       29.99       31.70      1.25 o 
 -10   3   5      932.49      879.96     15.19 o 
  -9   3   5      117.51      106.11      2.06 o 
  -8   3   5      179.44      195.16      3.07 o 
  -7   3   5      704.66      700.15     10.88 o 
  -6   3   5        2.71        2.94      0.34 o 
  -5   3   5      169.87      195.76      2.98 o 
  -4   3   5      422.96      546.66      7.56 o 
  -3   3   5     1417.02     1452.16     18.21 o 
  -2   3   5      125.83      153.44      2.35 o 
  -1   3   5     1190.32     1325.85     21.08 o 
   0   3   5     2332.91     2462.38     38.69 o 
   1   3   5       98.92      116.06      3.05 o 
   2   3   5      111.45      107.62      2.93 o 
   3   3   5      960.18      999.29     14.40 o 
   4   3   5     1608.72     1567.44     21.63 o 
   5   3   5       94.52       84.93      2.08 o 
   6   3   5       15.56       16.35      1.18 o 
   7   3   5      755.86      749.40     13.94 o 
   8   3   5      586.42      567.98     10.90 o 
   9   3   5      140.35      138.40      3.96 o 
  10   3   5       85.05       90.42      4.91 o 
  11   3   5      106.21      112.05      3.90 o 
  12   3   5       68.38       76.31      3.38 o 
 -16   4   5      205.93      197.52      8.00 o 
 -15   4   5       26.79       25.16      1.93 o 
 -14   4   5      303.16      322.95      7.42 o 
 -13   4   5       87.99       90.88      3.54 o 
 -12   4   5      104.93       97.08      2.81 o 
 -11   4   5        2.32        1.85      0.78 o 
 -10   4   5       71.99       80.81      2.09 o 
  -9   4   5      491.61      466.98      7.27 o 
  -8   4   5       44.01       48.42      1.42 o 
  -7   4   5     2698.96     2742.79     37.62 o 
  -6   4   5     1885.12     1983.24     29.28 o 
  -5   4   5       91.87       92.48      2.05 o 
  -4   4   5      792.01      818.47     15.54 o 
  -3   4   5      364.05      481.65     24.43 o 
  -2   4   5      426.96      486.63      9.49 o 
  -1   4   5       48.74       45.50      1.67 o 
   0   4   5     1930.11     1880.88     32.52 o 
   1   4   5     1256.49     1138.83     20.07 o 
   2   4   5        0.44        2.43      1.09 o 
   3   4   5      744.70      769.37     12.93 o 
   4   4   5     1341.47     1354.24     24.09 o 
   5   4   5      219.56      209.66      4.20 o 
   6   4   5       76.89       67.22      1.94 o 
   7   4   5       54.95       52.61      1.79 o 
   8   4   5       36.61       36.70      1.84 o 
   9   4   5       35.54       34.55      2.01 o 
  10   4   5        8.75       11.17      1.42 o 
  11   4   5       13.24       13.82      1.69 o 
 -16   5   5       44.33       49.34      3.86 o 
 -15   5   5        3.47        4.26      1.49 o 
 -14   5   5        5.89        5.03      1.49 o 
 -13   5   5      234.26      241.83      5.90 o 
 -12   5   5       93.97       95.57      3.13 o 
 -11   5   5        5.63        3.50      1.04 o 
 -10   5   5      882.02      841.98     12.48 o 
  -9   5   5      228.49      222.94      3.97 o 
  -8   5   5       55.55       51.30      1.50 o 
  -7   5   5       86.03      103.48      2.18 o 
  -6   5   5      611.74      603.31     11.21 o 
  -5   5   5      328.64      327.68      5.81 o 
  -4   5   5      337.24      357.42     11.61 o 
  -3   5   5     1375.78     1330.97     24.59 o 
  -2   5   5      229.99      250.46      5.26 o 
  -1   5   5       38.47       45.32      2.21 o 
   0   5   5       26.91       21.19      1.01 o 
   1   5   5        1.78        2.48      1.15 o 
   2   5   5      473.41      472.20      8.77 o 
   3   5   5     1195.73     1207.51     21.42 o 
   4   5   5      777.51      797.96     14.61 o 
   5   5   5        1.20        0.46      0.76 o 
   6   5   5      105.96      103.52      3.30 o 
   7   5   5       24.13       23.22      1.62 o 
   8   5   5       18.12       15.69      1.43 o 
   9   5   5      199.15      214.62      7.56 o 
  10   5   5      263.01      276.73     10.25 o 
  11   5   5       25.06       27.68      2.37 o 
 -15   6   5        8.85        7.58      1.75 o 
 -14   6   5      162.57      164.31      5.18 o 
 -13   6   5      167.86      171.75      5.21 o 
 -12   6   5       68.68       61.89      2.86 o 
 -11   6   5      156.19      156.50      4.24 o 
 -10   6   5       31.05       26.89      1.33 o 
  -9   6   5     1218.19     1193.31     18.39 o 
  -8   6   5       91.46       93.92      2.14 o 
  -7   6   5       94.82       95.23      2.09 o 
  -6   6   5      751.99      728.52     11.24 o 
  -5   6   5      322.53      335.43      6.57 o 
  -4   6   5       47.66       51.78      2.12 o 
  -3   6   5       35.82       22.23      1.29 o 
  -2   6   5      142.61      150.21      5.41 o 
  -1   6   5      220.02      207.55      4.68 o 
   0   6   5      211.24      235.47     10.62 o 
   1   6   5      534.88      550.12     14.61 o 
   2   6   5       75.61       77.54      4.03 o 
   3   6   5       28.94       31.33      1.62 o 
   4   6   5       17.89       21.71      1.95 o 
   5   6   5       73.77       75.47      3.11 o 
   6   6   5      200.84      196.01      5.42 o 
   7   6   5      518.90      524.60     14.88 o 
   8   6   5      196.29      194.76     14.75 o 
   9   6   5        0.10        0.27      1.20 o 
  10   6   5      182.11       71.01      8.78 o 
 -15   7   5        4.36        2.91      1.49 o 
 -14   7   5       16.38       14.92      1.87 o 
 -13   7   5       70.60       65.47      3.21 o 
 -12   7   5       33.12       30.91      2.20 o 
 -11   7   5       21.76       21.83      1.65 o 
 -10   7   5      463.18      456.25      8.51 o 
  -9   7   5      302.57      294.55      5.89 o 
  -8   7   5       58.30       58.43      1.95 o 
  -7   7   5      420.44      413.31     11.69 o 
  -6   7   5        0.08        0.42      0.71 o 
  -5   7   5      341.09      342.22      8.26 o 
  -4   7   5      115.30      103.03      4.36 o 
  -3   7   5      735.53      739.24     56.53 o 
  -2   7   5      189.94      176.94      6.34 o 
  -1   7   5        0.05        0.12      0.60 o 
   0   7   5      785.98      764.18     18.53 o 
   1   7   5      105.15      101.68      3.62 o 
   2   7   5       37.36       29.53      3.82 o 
   3   7   5       58.99       63.67      3.07 o 
   4   7   5       29.27       29.99      3.11 o 
   5   7   5      112.40      103.64      3.90 o 
   6   7   5       53.12       44.70      3.07 o 
   7   7   5       42.83       47.51      3.16 o 
   8   7   5       79.24       72.89      3.78 o 
   9   7   5        9.27        5.90      2.75 o 
  10   7   5       53.94       46.83      5.85 o 
 -14   8   5        3.96        2.47      1.40 o 
 -13   8   5       86.31       83.78      3.80 o 
 -12   8   5       86.05       87.29      3.23 o 
 -11   8   5      160.95      166.28      4.59 o 
 -10   8   5      118.47      123.21      3.68 o 
  -9   8   5       26.08       29.36      2.26 o 
  -8   8   5       41.33       53.60      4.01 o 
  -7   8   5       18.51       22.76      1.81 o 
  -6   8   5      192.50      181.53      6.15 o 
  -5   8   5      162.75      142.35      5.21 o 
  -4   8   5      741.63      681.42     18.31 o 
  -3   8   5       61.33       50.94      2.82 o 
  -2   8   5      432.85      182.15     11.36 o 
  -1   8   5       46.33       38.79      3.19 o 
   0   8   5      125.72      152.00      5.02 o 
   1   8   5       36.90       44.07      4.59 o 
   2   8   5      152.44      128.13      4.90 o 
   3   8   5        1.15        2.86      1.20 o 
   4   8   5      117.30      116.64      4.74 o 
   5   8   5      150.17      158.41      5.98 o 
   6   8   5       14.72       14.59      3.09 o 
   7   8   5       64.99       58.68      5.49 o 
   8   8   5        1.03        1.35      1.43 o 
   9   8   5      186.78      205.19      7.56 o 
 -13   9   5       33.16       33.99      3.10 o 
 -12   9   5      266.73      283.20      8.57 o 
 -11   9   5      240.60      240.86      7.42 o 
 -10   9   5      177.29      182.58      6.08 o 
  -9   9   5       41.01       40.88      2.58 o 
  -8   9   5        7.26        4.92      1.37 o 
  -7   9   5       24.33       17.78      1.74 o 
  -6   9   5      130.86      124.44      9.15 o 
  -5   9   5      147.62      146.42     10.25 o 
  -4   9   5       72.48       58.55      6.22 o 
  -3   9   5        1.62        0.49      0.98 o 
  -2   9   5       77.18       84.71      3.99 o 
  -1   9   5       15.98       10.88      1.60 o 
   0   9   5       85.94       87.83      7.69 o 
   1   9   5       43.98       39.28      3.11 o 
   2   9   5      251.38      290.74     11.72 o 
   3   9   5      107.94       94.43      6.22 o 
   4   9   5        3.18        1.97      2.04 o 
   5   9   5      113.77       98.07      8.89 o 
   6   9   5      121.55      123.95      5.36 o 
   7   9   5       30.30       32.37      3.49 o 
   8   9   5        2.82        5.80      1.80 o 
 -12  10   5       16.90       21.73      2.54 o 
 -11  10   5        0.94        0.15      1.33 o 
 -10  10   5        0.80       -0.29      1.27 o 
  -9  10   5      358.78      373.35     10.18 o 
  -8  10   5      137.74      147.34      4.99 o 
  -7  10   5        2.68        3.29      2.07 o 
  -6  10   5        7.27       10.24      3.66 o 
  -5  10   5      192.04      197.32     12.81 o 
  -4  10   5      371.71      355.70     19.42 o 
  -3  10   5       32.67       25.61      4.76 o 
  -2  10   5      853.51      503.25     20.18 o 
  -1  10   5      211.67      208.54      7.69 o 
   0  10   5       17.34        9.88      4.02 o 
   1  10   5        3.07        1.97      1.55 o 
   2  10   5      277.63      274.49      9.48 o 
   3  10   5      148.76      146.04      7.32 o 
   4  10   5       11.75        8.58      1.96 o 
   6  10   5      115.40      102.47      6.22 o 
   7  10   5        1.67       -0.62      1.93 o 
 -11  11   5       89.51      100.92      6.31 o 
 -10  11   5       33.25       30.22      3.07 o 
  -9  11   5       15.77       16.83      1.97 o 
  -8  11   5        6.77        6.76      2.45 o 
  -7  11   5        4.52        1.89      2.19 o 
  -6  11   5       43.33       50.86      6.59 o 
  -5  11   5      198.68      203.17     13.54 o 
  -4  11   5      272.75      263.64     16.11 o 
  -3  11   5       37.04       40.25      6.22 o 
  -2  11   5       44.17       41.35      6.22 o 
  -1  11   5      385.34      393.41     18.87 o 
   0  11   5       57.74       69.89      7.68 o 
   1  11   5      157.57      163.18      6.76 o 
   2  11   5      282.48      288.75     10.02 o 
   3  11   5      246.35      248.55      9.26 o 
   4  11   5        0.13        1.10      2.20 o 
   5  11   5       38.32       37.36     10.98 o 
   6  11   5       77.76       84.16      5.85 o 
  -9  12   5      173.42      178.73      7.22 o 
  -8  12   5      437.55      435.12     16.84 o 
  -7  12   5      118.81      124.15      8.23 o 
  -6  12   5       26.00       28.17      5.49 o 
  -5  12   5       50.24       57.45      6.95 o 
  -4  12   5      225.32      247.12     16.11 o 
  -3  12   5       20.14       22.68      5.49 o 
  -2  12   5      545.74      471.65     25.29 o 
  -1  12   5      279.30      258.14     16.84 o 
   0  12   5      125.16      133.22     11.35 o 
   1  12   5       54.31       65.69      6.22 o 
   2  12   5      128.22      124.07      5.93 o 
   3  12   5       77.66       69.58      4.65 o 
   4  12   5       26.09       25.53      3.20 o 
   5  12   5      178.92      192.59      8.04 o 
  -7  13   5       14.58       17.79      3.62 o 
  -6  13   5       68.20       73.55      8.42 o 
  -5  13   5      213.38      237.95     16.11 o 
  -4  13   5      123.19      128.46     11.35 o 
  -3  13   5       83.28       80.14      8.78 o 
  -2  13   5       13.94       12.44      4.76 o 
  -1  13   5      155.91      179.71     13.91 o 
   0  13   5        0.11        1.10      3.66 o 
   1  13   5      221.65      235.64     37.34 o 
   2  13   5      158.17      182.86      7.98 o 
 -17   0   6       26.55       20.96      2.90 o 
 -16   0   6      220.73      209.87      8.00 o 
 -15   0   6      997.92      915.69     24.94 o 
 -14   0   6     1225.19     1096.48     29.20 o 
 -13   0   6      200.65      190.50      5.44 o 
 -12   0   6       10.20       27.93      3.82 o 
 -11   0   6      408.41      408.23      8.07 o 
 -10   0   6      257.07      227.16      8.93 o 
  -9   0   6      434.14      407.85      7.93 o 
  -8   0   6     1318.45     1191.45     41.09 o 
  -7   0   6       32.90       40.64      1.41 o 
  -6   0   6     1943.71     1879.65     31.59 o 
  -5   0   6      723.33      853.13     14.40 o 
  -4   0   6       11.32       14.48      0.65 o 
  -3   0   6      381.25      355.78      6.02 o 
  -2   0   6     1063.52      884.85     20.35 o 
  -1   0   6      126.38       72.39      1.70 o 
   0   0   6       45.00       39.45      0.97 o 
   1   0   6      224.21      258.97      5.80 o 
   2   0   6       90.12       95.48      3.33 o 
   3   0   6        1.08        4.53      0.88 o 
   4   0   6     3124.27     2902.58     61.30 o 
   5   0   6     3066.13     3066.72     63.54 o 
   6   0   6       11.46        5.41      1.04 o 
   7   0   6      101.17      108.07      3.77 o 
   9   0   6        3.66        1.97      2.20 o 
  10   0   6       37.27       29.27      3.29 o 
  11   0   6      183.84      193.24      7.85 o 
 -17   1   6        2.15        4.24      1.57 o 
 -16   1   6       38.46       35.46      2.38 o 
 -15   1   6       62.62       63.64      2.88 o 
 -14   1   6        0.03        0.73      1.14 o 
 -13   1   6       21.16       17.46      1.21 o 
 -12   1   6      291.05      293.01      7.42 o 
 -11   1   6     1730.14     1656.89     23.94 o 
 -10   1   6        0.59        0.20      0.40 o 
  -9   1   6      627.48      607.84      7.68 o 
  -8   1   6       98.52      111.52      1.76 o 
  -7   1   6      213.86      217.89      3.06 o 
  -6   1   6       21.72       14.70      0.54 o 
  -5   1   6     3242.23     3317.52     35.33 o 
  -4   1   6      922.79      874.36     13.28 o 
  -3   1   6      282.72      303.16      4.56 o 
  -2   1   6     1533.05     1662.88     22.18 o 
  -1   1   6      130.18      182.00      3.41 o 
   0   1   6       65.57       66.59      1.49 o 
   1   1   6     2346.17     2323.34     32.58 o 
   2   1   6      811.34      760.26     13.01 o 
   3   1   6      492.00      484.89      6.88 o 
   4   1   6       63.67       75.89      1.72 o 
   5   1   6        0.02        0.95      0.69 o 
   6   1   6       11.25       11.92      0.93 o 
   7   1   6      100.74      100.24      2.90 o 
   8   1   6     2267.34     2244.41     44.65 o 
   9   1   6       26.66       27.47      1.87 o 
  10   1   6       73.01       70.55      3.01 o 
  11   1   6        1.60        1.16      1.23 o 
 -16   2   6        7.99       11.45      2.45 o 
 -15   2   6       52.01       58.45      2.76 o 
 -14   2   6       47.58       50.14      2.05 o 
 -13   2   6       49.24       44.02      1.81 o 
 -12   2   6       21.93       24.35      1.32 o 
 -11   2   6       80.69       86.07      2.73 o 
 -10   2   6        4.30        2.77      0.57 o 
  -9   2   6      605.11      571.96      7.69 o 
  -8   2   6      595.44      575.75      6.55 o 
  -7   2   6      115.71      127.16      1.89 o 
  -6   2   6       87.92      121.62      1.67 o 
  -5   2   6       27.48       16.06      0.75 o 
  -4   2   6      443.21      413.89      5.93 o 
  -3   2   6      127.53      132.33      2.43 o 
  -2   2   6     3933.80     4199.16     58.73 o 
  -1   2   6     2930.97     2993.78     61.15 o 
   0   2   6     1723.31     1856.05     28.34 o 
   1   2   6       87.83       87.71      1.63 o 
   2   2   6       91.45       77.35      1.75 o 
   3   2   6      102.74      117.03      1.98 o 
   4   2   6     1254.64     1317.44     19.14 o 
   5   2   6     1040.25     1045.89     15.75 o 
   6   2   6      153.64      150.53      3.66 o 
   7   2   6       66.48       69.12      2.68 o 
   8   2   6       46.78       48.24      2.46 o 
   9   2   6       52.80       59.17      2.71 o 
  10   2   6        6.45        2.60      1.20 o 
  11   2   6      251.26      258.15      7.31 o 
 -16   3   6      116.82      117.39      5.88 o 
 -15   3   6        9.18        7.81      2.20 o 
 -14   3   6        1.63        4.02      1.27 o 
 -13   3   6        2.42        3.25      0.96 o 
 -12   3   6      235.15      237.07      5.55 o 
 -11   3   6       78.60       73.04      2.51 o 
 -10   3   6      421.26      404.45      7.44 o 
  -9   3   6      165.19      169.68      3.37 o 
  -8   3   6      186.44      203.52      3.80 o 
  -7   3   6      361.87      344.23      4.95 o 
  -6   3   6      341.59      309.84      4.34 o 
  -5   3   6     3295.10     3286.04     43.03 o 
  -4   3   6        5.70        3.88      0.43 o 
  -3   3   6      236.99      197.23      3.23 o 
  -2   3   6      412.18      451.52      6.77 o 
  -1   3   6      669.46      683.10     10.72 o 
   0   3   6       21.89       21.84      0.99 o 
   1   3   6      159.69      159.98      2.72 o 
   2   3   6      272.84      301.91      4.78 o 
   3   3   6      106.48      101.34      2.07 o 
   4   3   6      953.22      901.23     13.29 o 
   5   3   6       99.90       99.09      2.16 o 
   6   3   6      128.40      128.01      3.22 o 
   7   3   6        8.12        8.34      0.93 o 
   8   3   6       16.35       13.84      1.71 o 
   9   3   6        5.57        4.52      1.03 o 
  10   3   6        1.15        1.76      1.15 o 
  11   3   6        1.07        1.20      1.27 o 
 -16   4   6        0.01       -0.37      1.67 o 
 -15   4   6        3.83        3.82      1.37 o 
 -14   4   6       36.85       39.09      2.39 o 
 -13   4   6       77.60       81.78      3.30 o 
 -12   4   6       43.11       41.45      2.56 o 
 -11   4   6      143.79      141.93      3.72 o 
 -10   4   6      251.56      275.72      4.77 o 
  -9   4   6     1696.37     1609.81     24.22 o 
  -8   4   6      324.20      322.54      5.58 o 
  -7   4   6       13.96       15.62      0.99 o 
  -6   4   6      618.77      598.43     11.12 o 
  -5   4   6        6.05       12.75      0.91 o 
  -4   4   6      944.81      898.71     27.21 o 
  -3   4   6     1758.09     1854.73     24.65 o 
  -2   4   6     1907.36     1986.96     36.08 o 
  -1   4   6     1747.30     1849.76     32.18 o 
   0   4   6     1465.99     1476.42     25.86 o 
   1   4   6      306.45      301.21      6.03 o 
   2   4   6      169.80      172.89      3.88 o 
   3   4   6      674.66      671.41     12.43 o 
   4   4   6      163.41      150.44      3.31 o 
   5   4   6        7.73       10.24      0.95 o 
   6   4   6       39.04       34.36      1.69 o 
   7   4   6      261.92      276.48      6.75 o 
   8   4   6       56.65       57.91      4.81 o 
   9   4   6       68.99       75.35      3.03 o 
  10   4   6        0.77        0.21      1.04 o 
 -16   5   6        9.46       15.85      1.96 o 
 -15   5   6        0.66        1.20      1.23 o 
 -14   5   6       17.47       19.32      1.92 o 
 -13   5   6        1.74        1.76      1.23 o 
 -12   5   6       30.07       26.20      1.70 o 
 -11   5   6        4.06        2.37      0.87 o 
 -10   5   6       95.87      108.21      2.69 o 
  -9   5   6      780.26      774.74     13.31 o 
  -8   5   6        8.11       12.89      1.01 o 
  -7   5   6      879.02      906.39     15.14 o 
  -6   5   6      341.43      364.98      7.26 o 
  -5   5   6       18.74       19.35      1.68 o 
  -4   5   6        1.00        1.33      0.45 o 
  -3   5   6       67.65       49.25      9.15 o 
  -2   5   6      127.97      149.72      9.15 o 
  -1   5   6     1322.37     1187.55     19.97 o 
   0   5   6     1481.66     1469.86     25.70 o 
   1   5   6      157.40      154.37      3.61 o 
   2   5   6      147.85      141.94      3.34 o 
   3   5   6       99.24      102.59      2.75 o 
   4   5   6        1.81        2.02      0.74 o 
   5   5   6        1.02        0.61      0.77 o 
   6   5   6        8.92        8.57      1.32 o 
   7   5   6       27.09       26.63      1.76 o 
   8   5   6       27.04       27.64      2.43 o 
  10   5   6      177.16      191.48      6.97 o 
 -15   6   6        0.43       -0.71      1.18 o 
 -14   6   6       30.42       35.83      2.43 o 
 -13   6   6       37.79       45.43      2.72 o 
 -12   6   6       18.51       18.49      1.76 o 
 -11   6   6      303.52      301.98      6.84 o 
 -10   6   6        0.44        1.64      0.77 o 
  -9   6   6      164.74      175.38      3.66 o 
  -8   6   6       59.09       56.72      1.93 o 
  -7   6   6      132.52      114.72      2.80 o 
  -6   6   6      297.11      309.41      6.28 o 
  -5   6   6       30.89       25.62      1.99 o 
  -4   6   6     1461.62     1366.16     34.95 o 
  -3   6   6       34.97       41.47      2.71 o 
  -2   6   6        4.55        3.39      1.65 o 
  -1   6   6       77.33       81.61      6.95 o 
   0   6   6     1009.61     1031.65     26.36 o 
   1   6   6      640.24      638.41     16.97 o 
   2   6   6      695.75      691.33     26.16 o 
   3   6   6     1718.46     1662.28     34.98 o 
   4   6   6      124.77      138.63      9.81 o 
   5   6   6        1.46        0.57      0.91 o 
   6   6   6       95.64      101.83      4.31 o 
   7   6   6      205.69      216.86      6.53 o 
   8   6   6       12.67       11.09      3.59 o 
   9   6   6       24.61       24.34      8.96 o 
 -14   7   6       65.03       68.53      3.33 o 
 -13   7   6      278.04      283.12      9.17 o 
 -12   7   6      159.16      155.53      4.52 o 
 -11   7   6        4.03        5.05      1.16 o 
 -10   7   6      138.09      142.73      3.61 o 
  -9   7   6      278.63      269.45      5.51 o 
  -8   7   6      421.23      403.17      8.38 o 
  -7   7   6      310.32      314.64      7.36 o 
  -6   7   6      272.02      242.16      5.83 o 
  -5   7   6       40.59       45.63      2.77 o 
  -4   7   6        0.18       -0.14      0.94 o 
  -3   7   6      309.20      295.62      9.21 o 
  -2   7   6      577.93      595.88     16.64 o 
  -1   7   6      963.66      974.88     42.24 o 
   0   7   6       39.22       26.81      2.44 o 
   1   7   6      106.24      108.72      4.93 o 
   2   7   6      189.18      202.09      8.79 o 
   3   7   6      412.02      443.97     12.67 o 
   4   7   6      206.66      224.74      7.39 o 
   5   7   6        3.16        4.30      1.49 o 
   6   7   6      356.55      337.48     10.30 o 
   7   7   6       71.83       76.43      8.27 o 
   8   7   6        2.59        1.86      1.99 o 
 -14   8   6      133.50      134.94      4.86 o 
 -13   8   6       78.88       78.09      3.55 o 
 -12   8   6        9.30       10.01      1.48 o 
 -11   8   6      487.38      479.87     10.19 o 
 -10   8   6      320.72      314.12      8.00 o 
  -9   8   6      433.81      424.21      8.91 o 
  -8   8   6       97.75       95.06      2.95 o 
  -7   8   6       82.51       88.61      2.95 o 
  -6   8   6      172.42      179.03      6.36 o 
  -5   8   6      126.31      101.07      4.32 o 
  -4   8   6      553.70      467.40     59.21 o 
  -3   8   6       44.58       46.84      3.66 o 
  -2   8   6       57.82       61.81      3.38 o 
  -1   8   6      112.66      112.36      8.78 o 
   0   8   6      179.60      194.96      7.25 o 
   1   8   6      348.78      337.75     13.19 o 
   4   8   6       15.35       13.03      9.33 o 
   5   8   6       39.41       35.84      7.32 o 
   6   8   6      189.74      178.27      8.42 o 
   7   8   6       49.54       53.72      9.33 o 
   8   8   6        1.90        2.27      1.83 o 
 -13   9   6      406.11      412.01      9.41 o 
 -12   9   6       37.73       36.83      2.32 o 
 -11   9   6       21.45       21.49      1.78 o 
 -10   9   6        0.02       -0.97      0.97 o 
  -9   9   6      281.41      302.51      6.92 o 
  -8   9   6        7.34       10.51      1.31 o 
  -7   9   6      437.65      445.91     13.15 o 
  -6   9   6      564.78      559.27     15.91 o 
  -5   9   6      162.16      149.54      9.88 o 
  -4   9   6       52.13       52.62      6.40 o 
  -3   9   6      185.69      187.58      6.76 o 
  -2   9   6       33.37       36.77      4.21 o 
  -1   9   6       92.16       56.72      6.59 o 
   0   9   6       18.32       19.46      2.21 o 
   1   9   6      126.39      118.65      6.41 o 
   2   9   6        0.18       -0.13      1.41 o 
   3   9   6      194.61       83.83      9.15 o 
   4   9   6      183.52      205.36      9.52 o 
   5   9   6       14.73        7.84      4.39 o 
   7   9   6        6.30        8.37      2.56 o 
 -12  10   6       52.81       55.84      3.50 o 
 -11  10   6       11.78       14.71      1.98 o 
 -10  10   6       28.52       29.50      4.00 o 
  -9  10   6        0.67       -0.34      1.17 o 
  -8  10   6       95.95       99.34      3.95 o 
  -7  10   6      268.46      267.67     16.11 o 
  -6  10   6      226.41      208.69     13.55 o 
  -5  10   6        3.50        2.56      1.55 o 
  -4  10   6      148.09      149.24      5.88 o 
  -3  10   6      234.05      233.21      8.26 o 
  -2  10   6       55.52       44.07      7.50 o 
  -1  10   6       68.31       63.30      6.95 o 
   0  10   6      271.28      272.05      9.41 o 
   1  10   6        4.82        2.35      1.76 o 
   2  10   6      163.19      162.11      6.82 o 
   3  10   6       11.06        9.29      2.56 o 
   4  10   6        7.47        5.06      1.93 o 
   5  10   6        1.76        1.83      1.83 o 
   6  10   6        2.79        3.41      2.21 o 
 -11  11   6       57.78       61.47      4.76 o 
 -10  11   6        0.13        0.91      1.40 o 
  -9  11   6        0.24        1.75      1.40 o 
  -8  11   6       23.75       31.03      4.00 o 
  -7  11   6       82.08       88.36      6.22 o 
  -6  11   6        5.37        6.95      3.29 o 
  -5  11   6        2.57        5.49      3.29 o 
  -4  11   6        8.76       10.61      4.02 o 
  -3  11   6       26.66       25.58      2.58 o 
  -2  11   6        0.05       -1.22      1.49 o 
  -1  11   6        2.82        3.29      3.29 o 
   0  11   6       32.92       32.82      4.02 o 
   1  11   6        8.07        8.07      2.21 o 
   2  11   6        9.42       11.53      2.25 o 
   3  11   6       60.62       64.95      4.42 o 
   4  11   6       23.67       37.43     10.24 o 
   5  11   6      125.64      154.81      8.42 o 
  -9  12   6        2.35        2.37      2.45 o 
  -8  12   6        0.64        1.38      2.19 o 
  -7  12   6        4.89        5.63      2.55 o 
  -6  12   6       23.40       29.63      5.85 o 
  -5  12   6       65.34       61.11      7.32 o 
  -4  12   6       75.60       90.75      9.15 o 
  -3  12   6        5.38        9.88      4.39 o 
  -2  12   6      163.37      158.49      6.95 o 
  -1  12   6        7.71        2.93      3.66 o 
   0  12   6       12.91       14.44      2.49 o 
   1  12   6        8.99       10.11      2.54 o 
   2  12   6       32.77       40.64      3.76 o 
   3  12   6      100.99      115.49      6.15 o 
  -6  13   6       72.76       68.43      8.05 o 
  -5  13   6       36.15       42.08      6.95 o 
  -4  13   6       70.41       86.72      9.51 o 
  -3  13   6       10.57        7.68      4.39 o 
  -2  13   6       41.50       60.00      8.78 o 
  -1  13   6        3.84       10.24      4.76 o 
   0  13   6        4.08        3.86      2.16 o 
 -16   1   7       51.20       38.60      3.32 o 
 -15   1   7      185.05      181.49      8.87 o 
 -14   1   7      142.51      132.10      4.74 o 
 -13   1   7        3.02        3.07      0.87 o 
 -12   1   7      118.66      112.81      2.54 o 
 -11   1   7       50.27       43.84      1.89 o 
 -10   1   7        8.09        8.08      0.64 o 
  -9   1   7       74.08       72.91      1.46 o 
  -8   1   7      550.38      555.96      6.69 o 
  -7   1   7      256.98      248.90      3.46 o 
  -6   1   7        0.04        0.04      0.26 o 
  -5   1   7      550.46      581.20      7.37 o 
  -4   1   7      151.31      153.63      1.98 o 
  -3   1   7        1.33        1.45      0.34 o 
  -2   1   7       12.21       15.51      0.62 o 
  -1   1   7      284.16      260.71      4.50 o 
   0   1   7      118.39      145.88      2.53 o 
   1   1   7       39.62       24.56      1.48 o 
   2   1   7      195.10      204.18      3.85 o 
   3   1   7       66.65       66.70      1.63 o 
   4   1   7        0.34        0.80      0.53 o 
   5   1   7       32.09       31.26      1.38 o 
   6   1   7      302.61      308.70      6.19 o 
   7   1   7        8.23        7.07      1.18 o 
   8   1   7        0.01        0.07      0.92 o 
   9   1   7        0.34       -0.43      0.96 o 
  10   1   7       54.84       55.12      2.97 o 
 -16   2   7       23.38       27.23      3.07 o 
 -15   2   7       13.10       18.34      2.45 o 
 -14   2   7        5.05        4.00      1.23 o 
 -13   2   7       89.16       84.44      2.70 o 
 -12   2   7        3.98        5.97      1.11 o 
 -11   2   7        1.07        1.58      0.74 o 
 -10   2   7      402.19      399.41      6.41 o 
  -9   2   7        6.45        7.19      0.52 o 
  -8   2   7      131.68      134.95      2.19 o 
  -7   2   7      217.37      209.17      2.64 o 
  -6   2   7       34.19       34.90      0.99 o 
  -5   2   7     1330.02     1276.98     18.35 o 
  -4   2   7      179.43      185.45      3.50 o 
  -3   2   7     1193.65     1242.92     17.89 o 
  -2   2   7        5.24        6.49      0.47 o 
  -1   2   7       42.17       35.19      1.47 o 
   0   2   7      194.24      240.48      6.15 o 
   1   2   7      122.36      110.62      2.01 o 
   2   2   7       68.53       71.57      1.53 o 
   3   2   7     1125.57     1192.03     16.14 o 
   4   2   7      732.90      721.44     11.19 o 
   5   2   7      656.35      645.21     16.24 o 
   6   2   7       51.78       51.19      2.17 o 
   7   2   7        6.42        4.47      1.00 o 
   8   2   7       51.02       47.06      3.87 o 
   9   2   7       41.99       43.63      2.53 o 
  10   2   7       74.35       76.89      5.59 o 
 -16   3   7        4.57        5.39      1.93 o 
 -15   3   7       37.12       39.04      2.50 o 
 -14   3   7      382.08      380.93      9.35 o 
 -13   3   7      103.97      100.49      3.59 o 
 -12   3   7       20.31       19.36      1.66 o 
 -11   3   7        0.08       -0.73      0.86 o 
 -10   3   7        7.31        8.76      0.99 o 
  -9   3   7       17.79       13.44      0.77 o 
  -8   3   7      139.36      135.78      2.76 o 
  -7   3   7     1058.75     1038.06     13.40 o 
  -6   3   7      179.96      161.02      2.94 o 
  -5   3   7        5.00        7.79      0.83 o 
  -4   3   7        3.74        3.18      0.52 o 
  -3   3   7        1.91        2.00      0.41 o 
  -2   3   7        1.29        1.93      0.39 o 
  -1   3   7     1665.93     1696.10     25.86 o 
   0   3   7     3075.29     3112.36     47.84 o 
   1   3   7      669.33      632.75      9.46 o 
   2   3   7      292.33      285.14      5.06 o 
   3   3   7       46.45       44.17      1.34 o 
   4   3   7      173.01      180.54      4.98 o 
   5   3   7       83.85       81.08      2.40 o 
   6   3   7      155.83      165.25      4.57 o 
   7   3   7      148.55      155.46      4.64 o 
   8   3   7      116.40      119.27      3.71 o 
   9   3   7       71.80       78.31      4.48 o 
  10   3   7       27.77       28.04      2.39 o 
 -16   4   7       21.10       24.95      2.90 o 
 -15   4   7       59.03       63.97      3.16 o 
 -14   4   7       15.40       17.49      1.79 o 
 -13   4   7        8.14        4.16      1.23 o 
 -12   4   7       82.36       87.69      3.33 o 
 -11   4   7      313.59      300.62      6.71 o 
 -10   4   7     1600.87     1555.21     25.53 o 
  -9   4   7       46.10       52.26      1.89 o 
  -8   4   7       20.76       26.23      1.27 o 
  -7   4   7      174.14      193.59      4.06 o 
  -6   4   7       13.29       13.41      1.51 o 
  -5   4   7      349.45      347.32      9.65 o 
  -4   4   7     1531.62     1380.29     20.78 o 
  -3   4   7     1889.81     1864.46     29.45 o 
  -2   4   7       17.05        9.91      0.71 o 
  -1   4   7       26.22       33.46      1.11 o 
   0   4   7     1235.37     1230.91     21.89 o 
   1   4   7       91.01       81.75      2.36 o 
   2   4   7      143.41      143.04      3.42 o 
   3   4   7      179.08      177.75      4.13 o 
   4   4   7      128.79      124.30      2.73 o 
   5   4   7        1.26        0.34      0.70 o 
   6   4   7      158.27      160.06      4.46 o 
   7   4   7       30.09       35.60      2.06 o 
   8   4   7        0.35        0.42      1.02 o 
   9   4   7      103.08      104.81      3.92 o 
 -15   5   7        1.64        1.64      1.29 o 
 -14   5   7      300.73      309.95      8.15 o 
 -13   5   7      186.93      177.36      5.36 o 
 -12   5   7       97.87       90.62      3.51 o 
 -11   5   7        6.69        7.70      1.16 o 
 -10   5   7        1.75        3.84      0.85 o 
  -9   5   7      117.14      103.16      2.73 o 
  -8   5   7       22.35       22.11      1.26 o 
  -7   5   7      638.14      616.65     11.66 o 
  -6   5   7      357.34      363.55      7.26 o 
  -5   5   7       97.45       96.32      3.01 o 
  -4   5   7       72.66       78.88      2.56 o 
  -3   5   7       39.02       45.66      2.26 o 
  -2   5   7       51.92       62.82      2.46 o 
  -1   5   7     1498.98     1501.63     37.27 o 
   0   5   7      573.70      567.90     11.76 o 
   1   5   7      112.59      123.95      3.49 o 
   2   5   7       52.43       60.84      2.91 o 
   3   5   7       28.44       29.46      1.48 o 
   4   5   7       42.18       40.59      3.19 o 
   5   5   7        0.79        0.31      0.86 o 
   6   5   7      413.95      443.28     13.73 o 
   7   5   7      231.52      237.36      8.09 o 
   8   5   7       50.89       54.15      5.85 o 
   9   5   7        8.56        4.37      1.73 o 
 -15   6   7        4.73        4.09      1.74 o 
 -14   6   7       20.07       16.20      1.81 o 
 -13   6   7       18.52       19.27      1.84 o 
 -12   6   7       72.33       69.46      2.84 o 
 -11   6   7        0.57        0.31      0.92 o 
 -10   6   7      420.82      416.65      7.98 o 
  -9   6   7       11.35       10.76      1.04 o 
  -8   6   7       27.52       30.68      1.47 o 
  -7   6   7      150.92      151.53      3.72 o 
  -6   6   7       71.47       73.90      2.56 o 
  -5   6   7      297.91      274.35      6.46 o 
  -4   6   7      215.56      238.01      7.91 o 
  -3   6   7        2.65        2.20      2.01 o 
  -2   6   7       38.85       35.13      4.76 o 
  -1   6   7      191.18      194.83      9.89 o 
   0   6   7      228.58      229.63     14.46 o 
   1   6   7      340.33      329.55      9.43 o 
   2   6   7      502.05      517.01     14.04 o 
   3   6   7      886.65      902.52     23.41 o 
   4   6   7       28.92       31.37      2.56 o 
   6   6   7       15.40       12.39      3.11 o 
   7   6   7        0.00       -0.16      1.60 o 
   8   6   7       30.59        1.83      3.66 o 
 -14   7   7      252.67      236.24      6.89 o 
 -13   7   7      183.05      182.49      5.65 o 
 -12   7   7        3.72        4.43      1.27 o 
 -11   7   7       36.40       34.80      2.11 o 
 -10   7   7       20.06       20.06      1.64 o 
  -9   7   7       38.63       41.47      2.03 o 
  -8   7   7        5.20        8.49      1.08 o 
  -7   7   7      299.10      315.48      7.61 o 
  -6   7   7      520.78      472.43     11.38 o 
  -5   7   7       24.28       22.32      2.16 o 
  -4   7   7      470.46      454.31     13.19 o 
  -3   7   7       25.14       26.99      4.39 o 
  -2   7   7      172.61      151.19     10.25 o 
  -1   7   7        1.07        4.22      3.11 o 
   0   7   7       42.11       32.50      3.48 o 
   1   7   7        6.44        9.04      1.88 o 
   2   7   7        1.19        0.00      1.83 o 
   3   7   7        5.93        7.37      1.93 o 
   4   7   7        1.02        1.28      1.49 o 
   5   7   7       27.21       23.05      2.93 o 
   8   7   7        6.92        5.12      4.76 o 
 -14   8   7       20.68       16.47      2.09 o 
 -13   8   7        7.97        9.54      1.49 o 
 -12   8   7       23.54       26.66      1.98 o 
 -11   8   7       12.84       10.85      1.42 o 
 -10   8   7      251.46      222.09      5.60 o 
  -9   8   7        0.25        0.75      0.94 o 
  -8   8   7      117.12      120.36      3.75 o 
  -7   8   7        0.35        0.16      0.82 o 
  -6   8   7      249.33      232.26      9.89 o 
  -5   8   7        4.79        2.68      1.83 o 
  -4   8   7       61.10       50.60      4.57 o 
  -3   8   7       14.96       17.90      2.10 o 
  -2   8   7        0.86        2.20      2.56 o 
  -1   8   7        6.32       11.15      1.88 o 
   0   8   7        2.61        0.28      1.14 o 
   1   8   7      112.38      119.68      6.59 o 
   2   8   7       48.01       48.66      4.02 o 
   4   8   7      103.81       89.29      5.49 o 
   5   8   7      238.65      252.62     10.98 o 
   6   8   7       62.97       70.62      5.12 o 
   7   8   7        3.51        0.49      1.96 o 
 -13   9   7       16.10       16.21      1.87 o 
 -12   9   7       49.17       55.09      2.72 o 
 -11   9   7        2.42        1.74      1.09 o 
 -10   9   7       73.41       71.56      2.89 o 
  -9   9   7      156.50      169.55      4.62 o 
  -8   9   7       22.63       25.10      1.70 o 
  -7   9   7        7.32        7.95      1.83 o 
  -6   9   7       28.38       31.81      3.48 o 
  -5   9   7      112.39      134.68     10.25 o 
  -4   9   7       31.27       32.23      3.66 o 
  -3   9   7      243.15      206.06     26.55 o 
  -2   9   7       59.72       68.06      7.32 o 
  -1   9   7       67.35       68.04      4.76 o 
   0   9   7       28.06       25.94      2.77 o 
   1   9   7      185.18      191.04      7.65 o 
   2   9   7      210.89      217.09      9.88 o 
   3   9   7        0.28        0.24      2.01 o 
   4   9   7       45.32       37.36     10.98 o 
   6   9   7        0.02       -1.36      1.93 o 
 -12  10   7       47.87       54.11      3.63 o 
 -11  10   7        9.80       11.59      1.55 o 
 -10  10   7       26.06       29.35      2.01 o 
  -9  10   7      103.86      106.97      3.58 o 
  -8  10   7      108.21      106.36      4.53 o 
  -7  10   7        1.05        0.70      1.49 o 
  -6  10   7      170.12      165.94      6.70 o 
  -5  10   7       35.46       39.35      3.29 o 
  -4  10   7        0.22       -0.58      1.49 o 
  -3  10   7        0.39        0.08      2.01 o 
  -2  10   7      150.24      145.31     11.35 o 
  -1  10   7      158.13      167.83      6.97 o 
   0  10   7        0.10        1.13      1.49 o 
   1  10   7       23.89       21.01      2.77 o 
   2  10   7      106.28       95.36      5.26 o 
   3  10   7        0.15       -1.52      1.60 o 
   4  10   7       33.35       36.19      4.57 o 
 -10  11   7       30.78       32.95      2.58 o 
  -9  11   7      120.44      129.73      5.82 o 
  -8  11   7        4.05        4.79      2.45 o 
  -7  11   7        5.01        4.85      2.56 o 
  -6  11   7      104.45       88.94      5.12 o 
  -5  11   7      490.07      494.90     15.10 o 
  -4  11   7      158.71      176.32      7.09 o 
  -3  11   7      102.51       93.28      6.59 o 
  -2  11   7      184.71      186.69     13.91 o 
  -1  11   7        8.04        5.96      2.10 o 
   0  11   7        4.72        2.34      1.83 o 
   1  11   7      122.13      139.75      6.63 o 
   2  11   7      204.86      205.46      8.31 o 
   3  11   7       24.15       26.08      4.21 o 
   4  11   7       65.33       75.37      6.04 o 
  -8  12   7      207.42      235.83     11.26 o 
  -7  12   7        0.05       -2.56      2.56 o 
  -6  12   7       79.81      101.36      9.88 o 
  -5  12   7       93.00      108.32     10.25 o 
  -4  12   7       14.73       10.97      2.44 o 
  -3  12   7       55.18       57.30      4.32 o 
  -2  12   7       42.01       49.03      7.68 o 
  -1  12   7      105.69      108.56      5.82 o 
   0  12   7       52.94       56.33      4.57 o 
   1  12   7      102.83      138.71      6.82 o 
   2  12   7       38.95       53.88      4.39 o 
 -16   0   8        9.33        1.46      2.56 o 
 -15   0   8       12.15        5.49      2.56 o 
 -14   0   8        5.21        4.76      2.56 o 
 -13   0   8      339.37      343.19     13.92 o 
 -11   0   8      497.97      496.29     11.68 o 
 -10   0   8      533.41      499.74     18.30 o 
  -9   0   8      281.81      302.86      6.45 o 
  -8   0   8       34.46       35.33      1.46 o 
  -7   0   8       23.06       17.22      1.17 o 
  -6   0   8      690.44      594.77      9.19 o 
  -5   0   8     1076.60     1059.99     17.10 o 
  -4   0   8      200.34      169.29      3.27 o 
  -3   0   8      201.12      231.68      4.21 o 
  -2   0   8      813.18      784.21     16.67 o 
  -1   0   8      246.51      248.62      7.15 o 
   0   0   8     1539.63     1548.82     38.47 o 
   1   0   8     2824.38     2691.72     65.96 o 
   2   0   8       26.23       16.49      2.75 o 
   3   0   8      304.88      319.45      9.06 o 
   4   0   8       23.05       20.79      3.29 o 
   8   0   8      340.16      319.25     10.50 o 
 -16   1   8      145.99      165.06      8.78 o 
 -15   1   8      168.91      159.59      8.42 o 
 -14   1   8       22.82       27.10      2.06 o 
 -13   1   8       30.96       33.08      2.03 o 
 -12   1   8      102.24       93.24      2.50 o 
 -11   1   8        0.07        0.61      0.72 o 
 -10   1   8      540.53      522.24      7.47 o 
  -9   1   8     1238.95     1233.75     17.90 o 
  -8   1   8      338.53      347.63      5.29 o 
  -7   1   8       56.23       56.69      1.43 o 
  -6   1   8      116.75      115.19      1.98 o 
  -5   1   8      106.88       84.91      1.60 o 
  -4   1   8       39.22       32.43      0.90 o 
  -3   1   8     1721.29     1663.25     21.30 o 
  -2   1   8     1428.19     1450.03     20.05 o 
  -1   1   8       86.39       90.97      1.87 o 
   0   1   8      132.37      126.57      2.66 o 
   1   1   8      235.63      207.32      3.92 o 
   2   1   8      983.19      964.22     17.31 o 
   3   1   8      122.84      126.08      3.17 o 
   4   1   8     1225.86     1212.32     24.28 o 
   5   1   8      231.08      220.30      6.15 o 
   6   1   8        1.48       -0.76      0.85 o 
   7   1   8      258.93      273.20      7.12 o 
   8   1   8        1.79       -0.45      1.06 o 
   9   1   8       24.84       26.84      4.02 o 
 -16   2   8       37.37       36.59      4.39 o 
 -15   2   8       86.29       85.22      4.74 o 
 -14   2   8        8.96        6.61      1.29 o 
 -13   2   8        3.62        5.44      1.18 o 
 -12   2   8      373.86      380.10      8.97 o 
 -11   2   8        0.84        0.32      0.73 o 
 -10   2   8      156.80      156.38      3.80 o 
  -9   2   8        6.91        6.25      0.62 o 
  -8   2   8      290.82      311.23      4.55 o 
  -7   2   8       12.88       11.55      0.82 o 
  -6   2   8     1260.41     1316.64     19.01 o 
  -5   2   8     1425.83     1416.71     46.45 o 
  -4   2   8      167.01      161.70      2.99 o 
  -3   2   8      198.28      189.08      3.59 o 
  -2   2   8      245.76      225.09      4.08 o 
  -1   2   8        7.97       13.74      0.73 o 
   0   2   8      476.02      505.86      8.25 o 
   1   2   8      622.18      654.43      9.73 o 
   2   2   8       30.24       31.62      1.23 o 
   3   2   8        0.02       -0.54      0.54 o 
   4   2   8      150.16      150.43      4.11 o 
   5   2   8      228.15      226.29      6.29 o 
   6   2   8        1.46        0.97      1.06 o 
   7   2   8      493.56      516.73     17.04 o 
   8   2   8      128.52      113.39      4.11 o 
   9   2   8       13.81       15.92      1.82 o 
 -16   3   8       48.83       53.98      4.00 o 
 -15   3   8       21.95       20.42      2.83 o 
 -14   3   8       23.86       22.84      1.99 o 
 -13   3   8        7.81        7.08      1.33 o 
 -12   3   8      145.14      134.07      4.23 o 
 -11   3   8      178.80      173.45      4.92 o 
 -10   3   8      157.89      148.96      4.39 o 
  -9   3   8     1724.01     1655.10     24.64 o 
  -8   3   8       80.76       79.89      2.01 o 
  -7   3   8      108.06      106.85      2.12 o 
  -6   3   8       75.68       81.24      2.58 o 
  -5   3   8       53.88       48.78      1.40 o 
  -4   3   8        5.99        6.29      0.66 o 
  -3   3   8      653.82      682.57     10.20 o 
  -2   3   8     1330.88     1412.47     20.36 o 
  -1   3   8      591.94      598.35     10.49 o 
   0   3   8     2419.83     2354.27     59.49 o 
   1   3   8      160.41      160.51      3.49 o 
   2   3   8      307.04      319.85      5.60 o 
   3   3   8        3.20        0.49      0.52 o 
   4   3   8      198.06      215.89      4.79 o 
   5   3   8       65.65       61.47      5.02 o 
   6   3   8        8.77        8.75      1.38 o 
   7   3   8       35.66       37.71      3.28 o 
   8   3   8       24.98       27.33      1.88 o 
   9   3   8       70.82       67.20      3.26 o 
 -16   4   8        5.15        7.76      1.66 o 
 -15   4   8       80.37       80.11      3.48 o 
 -14   4   8       30.17       33.74      2.35 o 
 -13   4   8       82.45       75.51      4.54 o 
 -12   4   8       91.78       89.97      3.37 o 
 -11   4   8        8.54       10.38      1.48 o 
 -10   4   8       27.41       30.59      1.74 o 
  -9   4   8        9.96       13.09      1.07 o 
  -8   4   8       68.29       69.03      2.15 o 
  -7   4   8      727.87      726.23     12.23 o 
  -6   4   8      322.02      303.56      5.61 o 
  -5   4   8        1.13        1.37      0.60 o 
  -4   4   8      250.16      228.79      4.32 o 
  -3   4   8      312.02      286.36      5.00 o 
  -2   4   8      163.19      153.11      3.11 o 
  -1   4   8      326.58      353.75      6.53 o 
   0   4   8      215.30      202.37      4.11 o 
   1   4   8        5.30        6.69      0.92 o 
   2   4   8       46.38       47.55      1.84 o 
   3   4   8       18.54       19.41      1.58 o 
   4   4   8        3.33        3.36      1.06 o 
   5   4   8       29.54       29.73      3.51 o 
   6   4   8      202.51      213.22      6.46 o 
   7   4   8       91.87       97.45      3.86 o 
   8   4   8       19.21       17.62      1.93 o 
 -15   5   8        1.25        2.83      1.40 o 
 -14   5   8      182.51      180.33      5.61 o 
 -13   5   8      131.67      122.57      4.28 o 
 -12   5   8       29.67       29.73      1.89 o 
 -11   5   8      443.22      449.46      9.45 o 
 -10   5   8        4.15        7.89      1.70 o 
  -9   5   8       25.76       25.47      1.38 o 
  -8   5   8      272.67      270.69      5.44 o 
  -7   5   8     1439.03     1364.62     24.55 o 
  -6   5   8       11.88       16.63      1.20 o 
  -5   5   8     1318.29     1270.83     25.74 o 
  -4   5   8     1608.77     1599.36     33.46 o 
  -3   5   8       44.53       48.31      1.67 o 
  -2   5   8      269.86      276.53      7.15 o 
  -1   5   8       26.90       31.71      1.90 o 
   0   5   8      571.83      582.61     12.23 o 
   1   5   8       18.81       15.08      1.31 o 
   2   5   8        9.10       10.54      1.15 o 
   3   5   8       93.99      101.63      3.75 o 
   4   5   8      108.06      120.02      4.26 o 
   5   5   8       12.11        6.35      2.21 o 
   7   5   8       91.30        9.15      4.76 o 
   8   5   8        1.02       -0.06      1.34 o 
 -15   6   8       17.23       17.78      2.03 o 
 -14   6   8       41.31       40.21      2.61 o 
 -13   6   8       29.43       33.32      2.35 o 
 -12   6   8        5.15        5.66      1.27 o 
 -11   6   8       23.18       25.18      1.72 o 
 -10   6   8      162.72      157.51      4.31 o 
  -9   6   8        3.78        5.31      0.95 o 
  -8   6   8      176.44      164.43      3.88 o 
  -7   6   8       12.09       12.35      2.61 o 
  -6   6   8      102.21       95.50      3.11 o 
  -5   6   8      183.39      181.64      4.82 o 
  -4   6   8      928.99      464.87     22.40 o 
  -3   6   8      528.57      485.39     23.46 o 
  -2   6   8       76.39       73.32      3.86 o 
  -1   6   8      472.04      498.24     26.57 o 
   0   6   8       26.71       26.34      2.93 o 
   1   6   8      178.69      176.70      5.82 o 
   2   6   8      263.88      264.06      8.13 o 
   3   6   8      192.39      188.44      7.15 o 
   4   6   8       17.51       15.32      8.41 o 
   5   6   8        4.36        3.29      2.38 o 
   6   6   8        2.22       -1.10      3.66 o 
   7   6   8       16.26        7.32      4.76 o 
 -14   7   8      141.30      151.92      5.22 o 
 -13   7   8       36.21       36.80      2.29 o 
 -12   7   8       55.13       57.02      2.68 o 
 -11   7   8      133.55      127.39      3.96 o 
 -10   7   8       31.43       34.21      2.03 o 
  -9   7   8      194.90      181.72      4.74 o 
  -8   7   8       35.98       38.47      1.95 o 
  -7   7   8      492.92      463.26     13.15 o 
  -6   7   8       42.29       41.09      2.15 o 
  -5   7   8      225.80      193.75      9.70 o 
  -4   7   8        3.46        4.36      1.55 o 
  -3   7   8      123.94      140.55      9.88 o 
  -2   7   8      380.55      376.99     11.85 o 
  -1   7   8      594.23      589.21     16.99 o 
   0   7   8      516.00      514.74     15.38 o 
   1   7   8       13.97       12.77      3.48 o 
   3   7   8        4.69        3.15      1.83 o 
   4   7   8        2.29        0.00      1.64 o 
   6   7   8      364.25      386.75     15.02 o 
   7   7   8       57.28       35.86      7.68 o 
 -13   8   8       66.05       67.44      3.12 o 
 -12   8   8      129.14      127.63      4.17 o 
 -11   8   8        1.26        1.25      1.16 o 
 -10   8   8      375.36      379.79      8.41 o 
  -9   8   8        5.98        7.80      1.20 o 
  -8   8   8      229.98      219.01      5.44 o 
  -7   8   8       71.84       80.15      4.05 o 
  -6   8   8        0.01       -1.14      1.14 o 
  -5   8   8       71.19       62.92      3.65 o 
  -4   8   8       52.22       55.94      3.65 o 
  -3   8   8      224.82      230.66     14.28 o 
  -2   8   8        3.84        4.23      1.76 o 
  -1   8   8      110.67      118.51      8.05 o 
   0   8   8        0.00        2.35      1.60 o 
   1   8   8       91.86       90.76      5.86 o 
   2   8   8      272.76      279.69     10.02 o 
   3   8   8      147.57      157.38      8.05 o 
   4   8   8        3.74        2.07      1.96 o 
   6   8   8        5.12        3.29      2.74 o 
 -12   9   8       15.75       24.29      2.03 o 
 -11   9   8       73.11       74.73      3.17 o 
 -10   9   8        2.65        2.86      1.14 o 
  -9   9   8      134.97      136.03      4.08 o 
  -8   9   8      153.64      154.25      4.32 o 
  -7   9   8       94.95       97.66      4.87 o 
  -6   9   8       11.38       11.56      3.11 o 
  -5   9   8       30.80       23.20      7.13 o 
  -4   9   8       25.29       27.39      2.77 o 
  -3   9   8       28.47       21.95      4.76 o 
  -2   9   8       38.96       29.35      2.82 o 
  -1   9   8      266.08      271.89      9.62 o 
   0   9   8      183.53      203.38      7.92 o 
   1   9   8       48.27       36.19      4.21 o 
   2   9   8       78.17       82.70      5.85 o 
   3   9   8       36.83       48.30      4.39 o 
   5   9   8       43.75       31.88     17.56 o 
 -11  10   8       66.14       72.36      3.11 o 
 -10  10   8       98.98       97.60      3.60 o 
  -9  10   8      177.52      177.09      4.92 o 
  -8  10   8        5.81        5.87      1.77 o 
  -7  10   8       62.30       70.25      7.68 o 
  -6  10   8       47.06       42.91      3.59 o 
  -5  10   8      124.53      134.37      6.03 o 
  -4  10   8       52.78       55.85      3.93 o 
  -3  10   8       17.34       17.56      4.76 o 
  -2  10   8       59.84       68.62      4.94 o 
  -1  10   8        0.38       -0.46      1.49 o 
   0  10   8        8.06       10.17      2.37 o 
   1  10   8        4.09        3.70      1.88 o 
   2  10   8       19.24       23.50      3.15 o 
   3  10   8      247.01      301.40     45.95 o 
   4  10   8        3.92        4.56      2.49 o 
  -9  11   8       22.65       22.92      2.53 o 
  -8  11   8       60.96       53.10      3.87 o 
  -7  11   8       67.11       85.22      8.60 o 
  -6  11   8        5.58       10.35      2.16 o 
  -5  11   8       71.52       75.09      4.60 o 
  -4  11   8        7.96        5.06      2.10 o 
  -3  11   8        3.00        1.46      2.93 o 
  -2  11   8        0.13       -0.29      1.65 o 
  -1  11   8       72.82       86.25      8.96 o 
   0  11   8       22.94       20.81      3.10 o 
   1  11   8      155.98      178.59      8.78 o 
   2  11   8       61.26       79.80      5.21 o 
  -7  12   8        5.43        6.59      2.56 o 
  -6  12   8        0.01        0.66      1.83 o 
  -5  12   8       13.36       13.28      2.93 o 
  -4  12   8        0.09       -0.57      1.76 o 
  -3  12   8        2.07        3.29      3.66 o 
  -2  12   8       24.75       29.62      3.66 o 
  -1  12   8        0.16       -1.28      1.81 o 
 -16   1   9       15.25       16.10      3.29 o 
 -15   1   9       12.96       13.90      2.93 o 
 -14   1   9        0.44       -0.37      1.83 o 
 -13   1   9      151.08      145.26      9.15 o 
 -12   1   9        8.47        8.81      2.38 o 
 -11   1   9      221.11      213.37      6.31 o 
 -10   1   9      107.69      106.19      5.18 o 
  -9   1   9       73.71       65.58      1.88 o 
  -8   1   9       23.79       26.46      1.36 o 
  -7   1   9        3.48        2.37      0.57 o 
  -6   1   9        3.33        5.29      0.60 o 
  -5   1   9        1.66        0.27      0.43 o 
  -4   1   9       11.02       12.13      0.87 o 
  -3   1   9      372.88      345.29      5.52 o 
  -2   1   9       42.62       31.78      1.17 o 
  -1   1   9       53.65       44.68      1.73 o 
   0   1   9      133.73      145.14      3.70 o 
   1   1   9        9.00        7.32      0.99 o 
   2   1   9       17.90       14.99      1.73 o 
   3   1   9        2.23        1.73      0.78 o 
   4   1   9        0.85       -0.76      0.76 o 
   5   1   9        5.38        2.62      1.85 o 
   6   1   9        9.35        5.74      2.32 o 
   7   1   9       55.19       53.42      4.02 o 
   8   1   9        0.58       -0.40      1.37 o 
 -16   2   9        2.23       -0.73      2.56 o 
 -15   2   9       73.38       83.06      6.22 o 
 -14   2   9      144.67      141.03     10.98 o 
 -13   2   9        3.12        2.13      1.41 o 
 -12   2   9        0.49        1.50      1.14 o 
 -11   2   9      565.23      569.31     10.99 o 
 -10   2   9      104.92      102.76      2.68 o 
  -9   2   9       65.35       69.45      1.91 o 
  -8   2   9      445.68      438.05      9.13 o 
  -7   2   9      399.61      385.71      6.38 o 
  -6   2   9       38.27       37.76      1.38 o 
  -5   2   9        9.25        7.37      0.72 o 
  -4   2   9      906.66      912.01     13.54 o 
  -3   2   9      245.36      211.33      3.72 o 
  -2   2   9       19.61       23.54      1.22 o 
  -1   2   9      121.02      128.05      3.07 o 
   0   2   9      273.39      249.76      5.19 o 
   1   2   9      394.56      378.69      7.39 o 
   2   2   9      214.54      208.41      8.56 o 
   3   2   9      123.13      131.23      3.68 o 
   4   2   9        0.07        1.34      1.26 o 
   5   2   9      127.94      123.32      4.52 o 
   6   2   9       43.66       44.09      2.71 o 
   7   2   9        1.19        0.46      1.20 o 
   8   2   9       69.70       74.20      3.75 o 
 -16   3   9        2.61        0.37      2.56 o 
 -15   3   9       45.20       52.24      3.33 o 
 -14   3   9        0.80        0.57      1.41 o 
 -13   3   9        4.13        4.06      1.33 o 
 -12   3   9       22.84       23.99      2.02 o 
 -11   3   9      252.36      239.86      6.68 o 
 -10   3   9      727.39      713.08     13.73 o 
  -9   3   9        2.46        3.15      0.73 o 
  -8   3   9      320.12      309.80      5.94 o 
  -7   3   9       38.92       39.90      1.34 o 
  -6   3   9      255.82      280.22      6.52 o 
  -5   3   9      257.95      247.29      4.24 o 
  -4   3   9      925.05      921.50     13.59 o 
  -3   3   9     1655.77     1681.86     26.13 o 
  -2   3   9      291.83      288.40      4.84 o 
  -1   3   9       58.48       59.12      1.92 o 
   0   3   9       26.55       32.18      1.69 o 
   1   3   9       23.14       22.24      1.33 o 
   2   3   9        9.71       12.28      1.11 o 
   3   3   9       88.84       99.04      7.68 o 
   4   3   9       81.48       77.14      3.23 o 
   5   3   9       92.78      102.21      4.00 o 
   6   3   9        5.76        5.45      1.73 o 
   7   3   9       21.66       28.85      2.29 o 
 -15   4   9       83.41       87.52      3.65 o 
 -14   4   9      507.95      496.67     11.68 o 
 -13   4   9      146.21      141.74      4.66 o 
 -12   4   9       21.82       23.01      2.66 o 
 -11   4   9       55.77       54.82      2.33 o 
 -10   4   9       31.28       34.67      2.48 o 
  -9   4   9       53.73       50.01      3.05 o 
  -8   4   9     1033.32     1032.16     17.31 o 
  -7   4   9      838.93      808.77     13.58 o 
  -6   4   9      400.06      377.65      7.76 o 
  -5   4   9        3.52        4.29      0.83 o 
  -4   4   9       53.95       49.48      1.43 o 
  -3   4   9       78.77       71.35      1.89 o 
  -2   4   9       88.40       84.37      2.15 o 
  -1   4   9      719.23      733.98     12.85 o 
   0   4   9        1.28        0.67      0.66 o 
   1   4   9       38.70       36.82      2.07 o 
   2   4   9      147.49      139.35      4.52 o 
   3   4   9      106.56      103.34      6.40 o 
   4   4   9        0.44       -0.82      0.82 o 
   5   4   9       11.54        8.62      2.19 o 
   6   4   9       60.98       58.80      7.62 o 
   7   4   9       40.67       47.34      2.81 o 
 -15   5   9       32.44       33.18      2.46 o 
 -14   5   9       13.56       16.50      2.25 o 
 -13   5   9        0.91        0.50      1.18 o 
 -12   5   9       90.06       86.06      4.54 o 
 -11   5   9       38.00       36.18      2.07 o 
 -10   5   9       75.67       77.08      2.85 o 
  -9   5   9      151.98      153.36      3.72 o 
  -8   5   9      161.02      170.70      3.93 o 
  -7   5   9      124.99      115.57      3.22 o 
  -6   5   9        6.21        7.42      2.27 o 
  -5   5   9      924.69      921.73     24.16 o 
  -4   5   9      596.85      601.47     11.44 o 
  -3   5   9      138.93      139.14      3.52 o 
  -2   5   9      125.09      135.79      3.70 o 
  -1   5   9      292.64      315.45      9.55 o 
   0   5   9        0.36        0.59      1.04 o 
   1   5   9        3.56       -0.48      2.10 o 
   2   5   9      546.76      570.14     14.25 o 
   3   5   9      409.26      420.03     11.01 o 
   4   5   9        2.93        0.84      1.55 o 
   5   5   9       11.43       -2.20      2.20 o 
   6   5   9      165.01      170.63     30.56 o 
   7   5   9        0.08        0.00      2.56 o 
 -14   6   9       76.04       78.94      3.59 o 
 -13   6   9       30.54       29.26      2.03 o 
 -12   6   9        2.66        2.58      1.11 o 
 -11   6   9        5.74        5.25      1.11 o 
 -10   6   9       47.63       50.55      2.36 o 
  -9   6   9        3.21        3.49      0.93 o 
  -8   6   9       36.73       34.71      1.83 o 
  -7   6   9        0.52        2.00      1.01 o 
  -6   6   9       35.61       32.22      2.32 o 
  -5   6   9       12.34       14.86      1.64 o 
  -4   6   9       81.57       87.31      7.87 o 
  -3   6   9       51.96       55.70      3.51 o 
  -2   6   9        4.28        3.15      1.67 o 
  -1   6   9     1430.32     1379.13     36.22 o 
   0   6   9       18.86       21.39      6.59 o 
   1   6   9       50.92       53.13      2.97 o 
   3   6   9       22.42       19.72     13.54 o 
   5   6   9       66.49        1.46      3.29 o 
   6   6   9      433.82      240.30     17.58 o 
 -14   7   9        0.82        2.45      1.45 o 
 -13   7   9        4.66        3.53      1.27 o 
 -12   7   9       32.65       32.42      2.08 o 
 -11   7   9       19.95       22.11      1.79 o 
 -10   7   9      132.54      120.89      4.17 o 
  -9   7   9      145.53      148.81      5.02 o 
  -8   7   9        5.81        5.18      1.27 o 
  -7   7   9        2.16        2.35      1.34 o 
  -6   7   9        0.61        1.34      0.83 o 
  -5   7   9      147.24      137.26      9.88 o 
  -4   7   9       45.49       31.83      5.12 o 
  -3   7   9       95.44       93.79      4.74 o 
  -2   7   9        4.07        5.63      1.83 o 
  -1   7   9       55.64       51.23      3.59 o 
   0   7   9       15.45       17.80      2.56 o 
   1   7   9       33.03       34.39      3.66 o 
   2   7   9      358.85      373.22     14.65 o 
   3   7   9       53.94       64.03      4.76 o 
   4   7   9       55.55       42.98      8.78 o 
   5   7   9        3.22        4.32      2.02 o 
 -13   8   9        3.58        4.89      1.46 o 
 -12   8   9       92.91       97.39      3.55 o 
 -11   8   9        5.71        4.90      1.33 o 
 -10   8   9        5.97        7.12      1.29 o 
  -9   8   9       12.85       11.80      1.42 o 
  -8   8   9       28.11       30.18      2.06 o 
  -7   8   9        7.57        6.97      1.27 o 
  -6   8   9        0.15        1.46      1.41 o 
  -5   8   9      112.69      113.36      9.88 o 
  -4   8   9       24.71       33.29      5.12 o 
  -3   8   9       40.44       44.90      3.38 o 
  -2   8   9      125.08      145.66      6.36 o 
  -1   8   9      151.52      169.43      6.97 o 
   0   8   9        1.09        0.68      1.76 o 
   1   8   9       94.94      110.93      5.60 o 
   2   8   9      134.49      147.49      7.69 o 
   3   8   9        8.87        3.84      4.39 o 
   4   8   9        0.72        1.10      2.20 o 
 -12   9   9       44.95       51.70      2.69 o 
 -11   9   9        4.59        4.87      1.38 o 
 -10   9   9       17.90       15.04      1.63 o 
  -9   9   9      116.44      117.94      4.61 o 
  -8   9   9        0.33       -0.29      1.04 o 
  -7   9   9       61.88       66.21      4.12 o 
  -6   9   9        0.42        1.58      1.67 o 
  -5   9   9       80.74       79.49     10.25 o 
  -4   9   9       14.70       15.00      4.02 o 
  -3   9   9       44.81       43.84      7.87 o 
  -2   9   9      235.88      241.43      9.01 o 
  -1   9   9        3.35        3.96      2.02 o 
   0   9   9       97.64       96.36      5.21 o 
   1   9   9        0.07       -0.15      1.83 o 
   2   9   9        2.55        2.86      1.93 o 
   3   9   9       12.10        7.00      2.74 o 
 -10  10   9       90.09       91.93      4.10 o 
  -9  10   9        0.01        1.03      1.14 o 
  -8  10   9       28.16       22.13      5.67 o 
  -7  10   9        0.75       -1.41      1.41 o 
  -6  10   9       98.66      100.05      5.21 o 
  -5  10   9      193.93      189.46      7.79 o 
  -4  10   9        0.34        0.73      2.93 o 
  -3  10   9       40.21       42.10      3.65 o 
  -2  10   9        4.44        8.98      4.39 o 
  -1  10   9        7.61       10.09      3.84 o 
   0  10   9      101.39      121.39     10.80 o 
   1  10   9      322.45      377.52     12.94 o 
   2  10   9        0.14        1.10      2.16 o 
  -8  11   9       91.93      112.46      5.96 o 
  -7  11   9       14.99       19.84      4.02 o 
  -6  11   9       36.79       39.45      5.12 o 
  -5  11   9        3.94        3.29      3.29 o 
  -4  11   9       18.09       17.93      5.12 o 
  -3  11   9      150.05      164.50     10.98 o 
  -2  11   9      114.44      133.63      6.70 o 
  -1  11   9        0.14        0.97      2.10 o 
   0  11   9       26.67       26.96      3.48 o 
 -13   0  10       19.57       21.95      2.93 o 
 -12   0  10        2.33       -0.69      1.28 o 
 -11   0  10        7.00       10.98      2.20 o 
 -10   0  10      548.04      527.48     18.69 o 
  -9   0  10        9.29        6.71      1.65 o 
  -8   0  10       11.26       12.38      1.41 o 
  -7   0  10      327.98      351.53     10.11 o 
  -6   0  10     2441.30     2517.37     62.16 o 
  -5   0  10       53.60       60.25      7.87 o 
  -4   0  10       75.78       71.09      3.29 o 
  -3   0  10      996.44      955.52     33.61 o 
  -2   0  10      119.35      130.51      4.74 o 
  -1   0  10        2.34        0.99      0.88 o 
   0   0  10        2.83        3.29      1.46 o 
   1   0  10       25.10       26.71      2.56 o 
   2   0  10      170.40      170.21      7.32 o 
   3   0  10       55.10       62.57      4.02 o 
   4   0  10        9.22       10.24      2.20 o 
   5   0  10       11.90       10.98      2.20 o 
   6   0  10       54.78       53.79      4.39 o 
 -16   1  10       19.23       22.68      4.02 o 
 -15   1  10       84.83       87.09      6.22 o 
 -14   1  10       70.41       54.89      5.12 o 
 -13   1  10      267.99      295.85     12.45 o 
 -12   1  10      252.21      290.72     12.08 o 
 -11   1  10       20.41       18.86      1.45 o 
 -10   1  10      278.28      269.27     13.92 o 
  -9   1  10       45.09       48.65      5.85 o 
  -8   1  10       84.10       86.46      2.81 o 
  -7   1  10      150.27      142.02      3.08 o 
  -6   1  10      292.04      303.53      5.49 o 
  -5   1  10       49.52       47.76      1.58 o 
  -4   1  10        4.62        4.54      0.81 o 
  -3   1  10     1340.52     1318.86     23.54 o 
  -2   1  10      431.62      430.67      8.65 o 
  -1   1  10       19.88       21.57      1.37 o 
   0   1  10      502.69      512.43     11.08 o 
   1   1  10        8.37        6.04      0.90 o 
   2   1  10       13.06       14.42      1.55 o 
   3   1  10      215.90      230.10      6.73 o 
   4   1  10      108.71      127.65      4.94 o 
   5   1  10       21.12       20.42      1.93 o 
   6   1  10       69.98       83.15      3.75 o 
 -15   2  10        0.15       -1.46      2.20 o 
 -14   2  10       23.45       28.38      5.49 o 
 -13   2  10      162.31      156.74      5.68 o 
 -12   2  10      335.74      330.66      9.57 o 
 -11   2  10       12.98       12.12      2.20 o 
 -10   2  10      592.60      564.75     14.39 o 
  -9   2  10      305.63      303.38      8.15 o 
  -8   2  10       92.04       85.17      2.73 o 
  -7   2  10      164.14      148.20      5.61 o 
  -6   2  10      634.35      607.04     10.02 o 
  -5   2  10       54.70       47.63      1.63 o 
  -4   2  10      244.72      235.40      4.43 o 
  -3   2  10      424.91      460.28      8.96 o 
  -2   2  10        7.25        6.70      0.88 o 
  -1   2  10       84.43       82.63      2.70 o 
   0   2  10      286.17      290.89      6.69 o 
   1   2  10      467.01      462.49     10.18 o 
   2   2  10       63.06       57.62      2.39 o 
   3   2  10      451.82      453.72     11.79 o 
   4   2  10      178.34      171.83      5.56 o 
   5   2  10        0.91        0.05      1.06 o 
   6   2  10        1.99       -0.09      1.29 o 
 -15   3  10       72.22       70.26      5.12 o 
 -14   3  10       61.69       58.09      3.49 o 
 -13   3  10       15.65       16.96      2.19 o 
 -12   3  10       73.93       70.58      3.59 o 
 -11   3  10        0.74       -0.22      1.22 o 
 -10   3  10      135.00      132.86      5.12 o 
  -9   3  10        0.07       -0.61      0.79 o 
  -8   3  10      122.72      114.83      3.19 o 
  -7   3  10      316.76      333.59      6.17 o 
  -6   3  10      272.21      275.10      5.09 o 
  -5   3  10      243.61      235.53      4.33 o 
  -4   3  10      106.74      111.26      2.46 o 
  -3   3  10       34.38       40.58      1.94 o 
  -2   3  10       69.95       69.22      2.27 o 
  -1   3  10      144.31      142.28      3.38 o 
   0   3  10       17.43       20.80      1.65 o 
   1   3  10        5.56        2.95      0.85 o 
   2   3  10        9.25        8.09      1.80 o 
   3   3  10       90.93       96.33      3.75 o 
   4   3  10      132.29      140.57      8.97 o 
   5   3  10        0.11       -0.53      0.97 o 
   6   3  10       10.14        6.20      3.28 o 
 -15   4  10       32.30       33.49      2.97 o 
 -14   4  10      139.94      143.83      7.69 o 
 -13   4  10        8.04        2.93      1.55 o 
 -12   4  10      212.35      205.96      6.83 o 
 -11   4  10        2.49        3.04      1.18 o 
 -10   4  10      331.09      323.68      7.51 o 
  -9   4  10       93.79       95.87      4.49 o 
  -8   4  10      520.94      500.20      9.16 o 
  -7   4  10      383.10      387.83      8.14 o 
  -6   4  10       48.17       49.64      2.31 o 
  -5   4  10       47.99       49.14      1.73 o 
  -4   4  10       16.42       16.29      1.00 o 
  -3   4  10      242.48      257.32      5.23 o 
  -2   4  10       12.69       13.40      1.07 o 
  -1   4  10       36.13       35.86      1.75 o 
   0   4  10       65.32       64.37      2.32 o 
   1   4  10      216.99      239.11      9.88 o 
   2   4  10        4.23        5.09      2.08 o 
   3   4  10       66.35       76.61      4.94 o 
   4   4  10       51.22       51.62      4.94 o 
   5   4  10       14.62       12.84      1.98 o 
   6   4  10        8.82        8.26      2.38 o 
 -14   5  10        0.21       -0.91      1.55 o 
 -13   5  10        5.57        5.00      1.45 o 
 -12   5  10      165.06      163.63      4.60 o 
 -11   5  10      432.61      435.99      9.33 o 
 -10   5  10      107.66      106.39      3.41 o 
  -9   5  10       71.58       75.65      3.38 o 
  -8   5  10      168.69      173.72      4.06 o 
  -7   5  10      156.83      161.14      4.71 o 
  -6   5  10        4.83        4.88      1.27 o 
  -5   5  10       28.64       28.55      1.84 o 
  -4   5  10       13.07       16.46      1.21 o 
  -3   5  10        0.06       -0.45      0.73 o 
  -2   5  10        8.95        6.63      1.00 o 
  -1   5  10      727.10      739.78     15.88 o 
   0   5  10       20.88       27.51      1.82 o 
   1   5  10       78.57       72.73      3.07 o 
   2   5  10        7.17        4.46      1.36 o 
   3   5  10       38.65       30.80      6.77 o 
   4   5  10        2.98        0.00      1.31 o 
   5   5  10       12.81       13.95     10.61 o 
 -14   6  10       59.46       64.61      3.33 o 
 -13   6  10        3.46        3.31      1.26 o 
 -12   6  10       17.93       16.88      1.99 o 
 -11   6  10       22.78       24.93      1.79 o 
 -10   6  10       71.92       65.55      2.68 o 
  -9   6  10      128.64      119.72      3.63 o 
  -8   6  10      806.44      798.80     17.15 o 
  -7   6  10      482.89      469.40     10.85 o 
  -6   6  10       42.04       37.19      2.58 o 
  -5   6  10       78.61       80.28      3.08 o 
  -4   6  10      111.60      109.28      3.61 o 
  -3   6  10        2.18        1.95      1.49 o 
  -2   6  10       49.29       50.96      3.51 o 
  -1   6  10      342.34      353.75     17.95 o 
   0   6  10      104.19      108.33      6.22 o 
   1   6  10       23.35       21.29      3.29 o 
   2   6  10       21.51       21.18     10.79 o 
   3   6  10       89.53        6.22      4.39 o 
   4   6  10       10.77        0.00      4.02 o 
 -13   7  10        0.00        1.59      1.23 o 
 -12   7  10      163.34      171.46      5.81 o 
 -11   7  10       14.06       16.44      2.32 o 
 -10   7  10      103.39      106.11      4.22 o 
  -9   7  10        8.01        8.13      1.33 o 
  -8   7  10       27.27       27.16      1.96 o 
  -7   7  10       58.19       52.74      2.56 o 
  -6   7  10       90.88       86.29      4.04 o 
  -5   7  10      452.72      457.26     23.08 o 
  -4   7  10      397.28      145.43     10.62 o 
  -3   7  10        8.08        6.40      2.02 o 
  -2   7  10       14.99       16.94      2.44 o 
  -1   7  10       78.93       87.40     12.44 o 
   0   7  10       10.66       11.26      2.44 o 
   1   7  10      306.61      331.77     13.55 o 
   2   7  10      408.03      438.82     16.85 o 
   4   7  10        3.72       -0.73      4.39 o 
 -12   8  10       35.41       29.78      2.17 o 
 -11   8  10        6.43        6.85      1.36 o 
 -10   8  10       31.98       32.15      2.53 o 
  -9   8  10      205.12      188.56      9.67 o 
  -8   8  10       49.10       58.14      2.85 o 
  -7   8  10       91.67       93.85      4.62 o 
  -6   8  10        0.96       -0.37      2.56 o 
  -5   8  10        0.67        1.10      2.56 o 
  -4   8  10        0.01        0.93      1.67 o 
  -3   8  10       47.04       49.64      5.85 o 
  -2   8  10      398.28      428.73     13.75 o 
  -1   8  10      181.10      195.88     10.07 o 
   0   8  10        2.73        1.74      1.88 o 
   1   8  10       12.36       18.09      2.62 o 
   2   8  10       11.85        8.40      3.11 o 
   3   8  10        0.63       -1.83      1.88 o 
 -11   9  10        1.90        2.70      1.33 o 
 -10   9  10      104.24       95.70      4.86 o 
  -9   9  10        2.62        1.48      1.16 o 
  -8   9  10        9.08        9.08      1.71 o 
  -7   9  10        5.54        8.09      2.16 o 
  -6   9  10       42.71       45.74      6.59 o 
  -5   9  10      342.74      364.03     20.51 o 
  -4   9  10       59.44       61.81      9.33 o 
  -3   9  10        5.86        5.55      2.10 o 
  -2   9  10       11.56       14.59      3.66 o 
  -1   9  10        6.32        3.66      3.29 o 
   0   9  10       28.01       28.90      3.29 o 
   1   9  10       80.42       88.82      5.26 o 
  -9  10  10      112.33      106.00      4.33 o 
  -8  10  10       98.02       95.12      7.14 o 
  -7  10  10        4.88        2.26      2.02 o 
  -6  10  10       20.40       15.37      4.76 o 
  -5  10  10       46.30       51.96      7.68 o 
  -4  10  10       33.89       38.16      3.65 o 
  -3  10  10        7.79        7.41      2.74 o 
  -2  10  10       95.69       92.16      5.54 o 
  -1  10  10      185.20      195.84      8.31 o 
 -14   1  11        0.07       -2.20      2.20 o 
 -13   1  11        0.10       -0.73      1.22 o 
 -12   1  11        1.13       -1.46      1.46 o 
 -11   1  11      200.98      188.17      8.05 o 
 -10   1  11       59.34       64.00      2.97 o 
  -9   1  11       60.00       59.90      2.32 o 
  -8   1  11       15.56       14.30      1.27 o 
  -7   1  11        0.44       -0.55      1.03 o 
  -6   1  11       27.13       24.71      1.81 o 
  -5   1  11       35.17       31.92      4.39 o 
  -4   1  11       97.15       99.64      3.75 o 
  -3   1  11       83.51       86.83      3.36 o 
  -2   1  11       14.93       11.71      1.29 o 
  -1   1  11       39.06       38.62      2.33 o 
   0   1  11        7.68        7.12      1.29 o 
   1   1  11        8.13        9.44      1.41 o 
   2   1  11        0.41       -1.10      1.10 o 
   3   1  11       14.62       14.09      1.55 o 
   4   1  11       53.17       58.74      3.10 o 
   5   1  11       24.21       27.62      2.33 o 
 -15   2  11       97.79      105.39      7.32 o 
 -14   2  11        9.98        9.11      1.93 o 
 -13   2  11        0.86        1.01      1.65 o 
 -12   2  11        0.41        0.90      1.41 o 
 -11   2  11      134.16      122.98      6.59 o 
 -10   2  11       44.89       45.37      4.02 o 
  -9   2  11       10.25       11.19      1.41 o 
  -8   2  11      405.81      375.18      9.07 o 
  -7   2  11      133.02      133.07      3.73 o 
  -6   2  11      138.06      136.91      3.73 o 
  -5   2  11        0.21        0.07      0.75 o 
  -4   2  11       95.62       89.10      4.94 o 
  -3   2  11      197.60      180.96      4.80 o 
  -2   2  11       27.09       23.25      1.81 o 
  -1   2  11       40.41       41.97      3.29 o 
   0   2  11       65.64       71.77      3.10 o 
   1   2  11       95.39       97.34      3.75 o 
   2   2  11       30.69       36.95      2.45 o 
   3   2  11      108.30      119.49      9.33 o 
   4   2  11       46.93       52.91      2.97 o 
   5   2  11        1.34        1.03      1.41 o 
 -15   3  11       43.93       48.66      5.12 o 
 -14   3  11      148.04      152.41      5.78 o 
 -13   3  11        1.04       -1.41      1.41 o 
 -12   3  11      115.30      114.40      4.78 o 
 -11   3  11      410.64      381.51     18.13 o 
 -10   3  11       95.76       88.93      5.12 o 
  -9   3  11        0.50       -0.37      1.46 o 
  -8   3  11      175.53      150.44     17.94 o 
  -7   3  11      327.97      324.19      7.18 o 
  -6   3  11      148.77      146.80      5.44 o 
  -5   3  11       98.18      101.84      2.77 o 
  -4   3  11        9.23        7.22      1.11 o 
  -3   3  11        7.98        7.01      0.89 o 
  -2   3  11       12.19       13.54      2.20 o 
  -1   3  11        8.19        9.76      2.01 o 
   0   3  11        9.87       11.89      1.55 o 
   1   3  11       74.81       74.87      3.36 o 
   2   3  11       41.88       42.49      2.59 o 
   3   3  11        0.31       -0.89      1.14 o 
   4   3  11        2.42        1.96      1.41 o 
 -14   4  11       69.27       70.08      5.31 o 
 -13   4  11        8.79        9.06      1.93 o 
 -12   4  11      134.89      146.08      5.52 o 
 -11   4  11      360.97      347.42      9.83 o 
 -10   4  11      179.25      169.91      5.79 o 
  -9   4  11       42.29       39.15      3.29 o 
  -8   4  11        1.68        0.37      1.46 o 
  -7   4  11       14.37       15.68      1.40 o 
  -6   4  11        0.20        0.61      1.61 o 
  -5   4  11       80.24       88.43      3.59 o 
  -4   4  11        3.43        2.70      0.94 o 
  -3   4  11        5.94        4.38      1.06 o 
  -2   4  11      307.27      328.57     10.81 o 
  -1   4  11        8.15        7.69      1.07 o 
   0   4  11        8.48       11.22      1.34 o 
   1   4  11       25.12       25.29      3.66 o 
   2   4  11       18.67       19.49      1.93 o 
   3   4  11       14.20       13.84      3.95 o 
   4   4  11        7.58       10.31      1.67 o 
 -14   5  11       57.04       61.10      4.76 o 
 -13   5  11       58.56       60.40      3.59 o 
 -12   5  11       75.12       74.69      6.22 o 
 -11   5  11      131.49      122.53      4.90 o 
 -10   5  11        4.28        6.54      1.83 o 
  -9   5  11      112.38      109.18      4.38 o 
  -8   5  11      304.38      307.61     12.08 o 
  -7   5  11       14.12       13.38      3.29 o 
  -6   5  11      230.43      222.18      5.98 o 
  -5   5  11       57.70       61.14      3.44 o 
  -4   5  11      115.73      129.30      4.05 o 
  -3   5  11       18.72       16.46      1.61 o 
  -2   5  11        8.63       11.17      2.45 o 
  -1   5  11      801.04      816.54     24.97 o 
   0   5  11       61.13       57.40      3.29 o 
   2   5  11      118.85      124.06      6.22 o 
   3   5  11       17.10       19.90      6.59 o 
   4   5  11        1.33        1.10      1.83 o 
 -13   6  11        5.78        4.81      1.76 o 
 -12   6  11       11.85       13.04      2.02 o 
 -11   6  11       30.19       21.24      2.93 o 
 -10   6  11        0.10       -0.32      1.46 o 
  -9   6  11      181.14      169.59      5.34 o 
  -8   6  11      248.83      249.68      8.33 o 
  -7   6  11       68.15       67.93      3.65 o 
  -6   6  11      109.58      104.37      3.73 o 
  -5   6  11      320.95      298.35      7.48 o 
  -4   6  11        2.02        4.97      2.21 o 
  -3   6  11       13.68        7.14      1.38 o 
  -2   6  11      848.30      979.92     90.98 o 
  -1   6  11      266.62      308.29     10.50 o 
   0   6  11        1.44        2.10      1.88 o 
   1   6  11      100.74      126.25      6.59 o 
 -12   7  11       13.77       13.17      2.02 o 
 -11   7  11        1.04        0.92      1.11 o 
 -10   7  11        1.54       -0.29      1.11 o 
  -9   7  11        9.41       10.39      1.73 o 
  -8   7  11        9.29       11.81      1.88 o 
  -7   7  11        1.24        2.93      1.31 o 
  -6   7  11        2.49        0.63      1.10 o 
  -5   7  11       17.76       23.55      1.86 o 
  -4   7  11       19.66       19.93      2.71 o 
  -3   7  11        0.10        0.05      1.76 o 
  -2   7  11       36.94       50.20      3.99 o 
  -1   7  11      115.91      111.98      5.48 o 
   0   7  11        0.62       -1.15      1.76 o 
   1   7  11        7.85       10.10      2.56 o 
 -11   8  11        2.06        1.72      1.21 o 
 -10   8  11        1.27        3.59      1.33 o 
  -9   8  11       27.53       24.68      1.91 o 
  -8   8  11      120.69      129.66      7.14 o 
  -7   8  11        3.73        5.00      1.64 o 
  -6   8  11      143.67      158.11     11.71 o 
  -5   8  11      173.30      178.25      7.45 o 
  -4   8  11        1.15        1.10      1.76 o 
  -3   8  11       34.72       33.58      3.15 o 
  -2   8  11       27.91       36.85      3.43 o 
  -1   8  11        2.84        5.10      2.16 o 
   0   8  11        0.72       -0.63      1.76 o 
   1   8  11       15.48        9.92      2.54 o 
  -9   9  11       21.07       21.51      1.91 o 
  -8   9  11        0.12       -0.20      1.12 o 
  -7   9  11       53.11       65.50      7.68 o 
  -6   9  11       53.27       64.76      7.68 o 
  -5   9  11       22.43       17.66      2.77 o 
  -4   9  11       62.87       65.01      8.60 o 
  -3   9  11        4.94        3.57      2.10 o 
  -2   9  11       29.24       29.38      3.43 o 
  -1   9  11        5.56        9.11      2.49 o 
 -12   0  12       52.68       55.62      4.02 o 
 -11   0  12      258.75      280.83     11.35 o 
 -10   0  12      850.11      748.38     26.05 o 
  -9   0  12       11.67       17.56      2.56 o 
  -8   0  12        3.27        1.46      1.46 o 
  -7   0  12      210.08      251.51     10.25 o 
  -6   0  12      119.08      118.95      6.22 o 
  -5   0  12       28.00       25.98      2.93 o 
  -4   0  12        1.15        2.20      1.46 o 
  -3   0  12      314.08      323.74     12.45 o 
  -2   0  12       62.10       64.77      4.39 o 
  -1   0  12       69.26       83.43      4.76 o 
   0   0  12        0.35       -1.10      1.46 o 
   1   0  12       27.80       23.78      2.93 o 
   2   0  12       51.90       54.88      4.39 o 
   3   0  12      175.39      180.09      8.78 o 
 -13   1  12      152.23      146.77      7.32 o 
 -12   1  12        1.00        1.83      1.83 o 
 -11   1  12       15.89       16.95      1.93 o 
 -10   1  12      190.39      214.25      6.60 o 
  -9   1  12      105.46      111.13      4.26 o 
  -8   1  12        4.92        7.37      2.93 o 
  -7   1  12      597.99      578.33     18.70 o 
  -6   1  12      424.96      435.07     15.39 o 
  -5   1  12       82.06       82.23      3.49 o 
  -4   1  12       10.38       10.94      1.55 o 
  -3   1  12       49.31       48.73      3.48 o 
  -2   1  12        5.91        8.18      2.38 o 
  -1   1  12       61.48       77.39      5.31 o 
   0   1  12      186.23      206.49      9.15 o 
   1   1  12       22.01       23.83      2.07 o 
   2   1  12        8.78       13.96      3.11 o 
   3   1  12      145.70      167.63      5.69 o 
 -13   2  12        1.41        2.56      1.83 o 
 -12   2  12       24.10       23.05      2.93 o 
 -10   2  12      300.37      298.45     12.08 o 
  -9   2  12        6.69        8.46      2.17 o 
  -8   2  12       56.78       57.37      2.97 o 
  -7   2  12        4.18        3.05      1.14 o 
  -6   2  12       34.63       35.57      4.76 o 
  -5   2  12        7.55        7.03      1.29 o 
  -4   2  12      430.72      435.79     11.40 o 
  -3   2  12      425.48      432.06     11.27 o 
  -2   2  12        0.03       -0.91      1.03 o 
  -1   2  12      250.37      260.84      7.87 o 
   0   2  12       27.57       25.06      2.07 o 
   1   2  12       69.21       81.05      3.62 o 
   2   2  12       21.11       24.64      2.19 o 
   3   2  12      267.52      307.20      9.52 o 
 -14   3  12       39.67       37.14      3.84 o 
 -13   3  12      161.31      168.37      9.15 o 
 -12   3  12        6.16        5.49      2.20 o 
 -11   3  12      471.20      443.68     16.85 o 
 -10   3  12      141.63      141.64      7.32 o 
  -9   3  12       36.94       41.96      2.71 o 
  -8   3  12      167.16      156.57      5.30 o 
  -7   3  12       29.78       34.03      2.33 o 
  -6   3  12      196.13      210.10      5.21 o 
  -5   3  12        0.34       -1.03      1.03 o 
  -4   3  12      114.86      112.31      7.50 o 
  -3   3  12        0.16        3.62      1.14 o 
  -2   3  12       98.71      100.34      3.88 o 
  -1   3  12       33.65       38.68      2.45 o 
   0   3  12       30.26       32.31      4.57 o 
   1   3  12       55.08       54.89      2.97 o 
   2   3  12        6.06        5.53      1.55 o 
   3   3  12        2.48        0.80      2.38 o 
 -13   4  12        0.01       -1.10      1.49 o 
 -12   4  12        2.71        0.28      1.67 o 
 -11   4  12       23.37       20.49      2.93 o 
 -10   4  12        1.41        0.73      1.83 o 
  -9   4  12        0.01        0.80      1.41 o 
  -8   4  12       22.39       18.94      3.11 o 
  -7   4  12       26.62       21.75      1.93 o 
  -6   4  12        0.04        0.08      1.14 o 
  -5   4  12       38.27       35.92      2.45 o 
  -4   4  12      136.90      121.85     18.67 o 
  -3   4  12        0.93       -0.37      1.46 o 
  -2   4  12        2.93        1.46      1.10 o 
  -1   4  12       43.62       40.56      3.66 o 
   0   4  12       82.75       88.64      3.75 o 
   1   4  12       98.90      105.31      4.26 o 
   2   4  12       62.18       62.67      3.23 o 
 -13   5  12       46.08       50.04      5.49 o 
 -12   5  12      142.11      145.23      5.68 o 
 -11   5  12        0.57        2.56      1.83 o 
 -10   5  12       19.84       18.66      2.56 o 
  -9   5  12        2.39        1.83      1.83 o 
  -8   5  12       11.81       12.75      1.76 o 
  -7   5  12       46.00       50.07      2.81 o 
  -6   5  12       52.37       56.08      3.07 o 
  -5   5  12       57.63       55.82      3.07 o 
  -4   5  12      127.64      124.73      4.52 o 
  -3   5  12        4.49        3.19      1.41 o 
  -2   5  12        2.11        3.29      2.20 o 
  -1   5  12        4.66        4.02      1.83 o 
   0   5  12        0.47       -0.73      1.46 o 
   1   5  12        8.45        5.12      2.20 o 
   2   5  12       14.92       23.41      2.93 o 
 -12   6  12      178.51      177.30      6.45 o 
 -11   6  12       19.17       16.53      2.29 o 
 -10   6  12        4.52        5.12      2.20 o 
  -9   6  12       32.57       33.29      3.29 o 
  -8   6  12       53.69       48.18      3.07 o 
  -7   6  12        5.10        3.90      1.49 o 
  -6   6  12       63.89       59.78      3.16 o 
  -5   6  12       67.22       74.42      7.87 o 
  -4   6  12        9.50        6.55      1.49 o 
  -3   6  12       31.86       24.98      2.19 o 
  -2   6  12       55.37       53.19      3.07 o 
  -1   6  12       98.11      100.63      6.22 o 
   0   6  12      110.57      107.59     10.25 o 
 -10   7  12        3.81        3.29      2.20 o 
  -9   7  12      217.45      218.55      9.52 o 
  -8   7  12      176.28      189.24      8.42 o 
  -7   7  12       11.74       14.43      2.38 o 
  -6   7  12       17.57       19.75      2.38 o 
  -5   7  12      137.22      146.17      4.75 o 
  -4   7  12       15.53       15.12      1.79 o 
  -3   7  12      129.19      144.23      9.52 o 
  -2   7  12       79.52       97.30      5.26 o 
  -1   7  12      209.84      217.49     14.28 o 
  -9   8  12       16.92       15.00      2.93 o 
  -8   8  12       30.34       31.44      5.85 o 
  -7   8  12       11.40       12.59      2.03 o 
  -6   8  12      217.55      227.76     16.67 o 
  -5   8  12      137.71      146.58     11.53 o 
  -4   8  12        4.56        5.34      2.10 o 
  -3   8  12        9.01       11.59      2.44 o 
  -2   8  12       83.99       79.91      4.93 o 
 -13   1  13       15.14       15.73      2.93 o 
 -12   1  13        1.93        0.37      1.83 o 
 -11   1  13        1.09        0.00      1.83 o 
 -10   1  13       36.50       39.87      2.93 o 
  -9   1  13        2.08        3.29      1.41 o 
  -8   1  13       17.61       18.99      1.81 o 
  -7   1  13       35.07       36.73      3.48 o 
  -6   1  13        2.23        1.87      1.28 o 
  -5   1  13       14.08       13.28      1.67 o 
  -4   1  13        8.85        4.57      1.29 o 
  -3   1  13       18.15       23.98      2.07 o 
  -2   1  13        8.66       10.33      1.65 o 
  -1   1  13        6.25        8.24      1.55 o 
   0   1  13       11.70       17.32      1.81 o 
   1   1  13       34.20       36.59      2.59 o 
 -13   2  13        2.46        0.73      2.20 o 
 -12   2  13       50.21       47.20      4.39 o 
 -11   2  13      118.37      131.02      6.95 o 
 -10   2  13        2.55        2.56      1.83 o 
  -9   2  13       12.71        9.88      2.20 o 
  -8   2  13        0.73        0.00      1.14 o 
  -7   2  13       29.17       28.92      2.07 o 
  -6   2  13      133.78      134.05      4.78 o 
  -5   2  13      102.43      109.25      8.97 o 
  -4   2  13        0.03       -1.28      1.28 o 
  -3   2  13        0.98       -0.12      1.14 o 
  -2   2  13       59.56       62.11      3.10 o 
  -1   2  13       22.55       32.39      2.33 o 
   0   2  13      190.30      225.48     12.81 o 
   1   2  13       92.96      102.55      5.31 o 
 -12   3  13        4.10        4.76      2.20 o 
 -11   3  13      133.51      131.73      6.22 o 
 -10   3  13       31.28       24.51      3.29 o 
  -9   3  13       17.46       13.90      2.56 o 
  -8   3  13       12.37       13.54      2.56 o 
  -6   3  13        3.10        5.85      1.83 o 
  -5   3  13       38.74       38.51      2.45 o 
  -4   3  13       33.83       36.26      2.45 o 
  -3   3  13       17.92       16.51      2.56 o 
  -2   3  13       67.75       81.31      4.57 o 
  -1   3  13        0.16        0.93      1.46 o 
   0   3  13       90.83      100.65      4.14 o 
 -12   4  13       15.46       16.10      2.93 o 
 -11   4  13       13.14       13.67      1.93 o 
 -10   4  13        0.31       -0.57      1.41 o 
  -9   4  13        2.39        2.43      1.41 o 
  -8   4  13        3.53        3.49      1.41 o 
  -7   4  13        0.77        1.46      1.29 o 
  -6   4  13       96.09      102.46      5.86 o 
  -5   4  13        2.62        1.83      1.83 o 
  -4   4  13        7.49        6.22      1.83 o 
  -3   4  13       28.06       29.27      3.29 o 
  -2   4  13        0.00       -1.46      1.46 o 
  -1   4  13        0.06        0.00      1.83 o 
   0   4  13        1.62        2.20      1.83 o 
 -11   5  13        0.86        0.73      1.83 o 
 -10   5  13       31.47       28.47      2.55 o 
  -9   5  13      223.37      200.32     31.67 o 
  -8   5  13       79.17       82.92      4.00 o 
  -7   5  13       15.79       14.53      2.93 o 
  -6   5  13       30.27       31.43      2.45 o 
  -5   5  13       12.33       14.91      1.93 o 
  -4   5  13       17.45       17.20      2.56 o 
  -3   5  13       40.15       25.25      2.93 o 
  -2   5  13      323.48      266.58     10.99 o 
  -1   5  13        5.69        5.49      2.20 o 
 -10   6  13        3.60        4.39      2.20 o 
  -9   6  13       16.20       14.61      3.66 o 
  -8   6  13        3.36        1.98      1.49 o 
  -7   6  13        0.49        0.07      1.41 o 
  -6   6  13      220.72      219.77     15.38 o 
  -5   6  13      187.63      179.97     14.82 o 
  -4   6  13       60.69       62.35      3.49 o 
  -3   6  13        0.07        1.83      1.83 o 
  -2   6  13       49.44       49.76      4.02 o 
  -7   7  13        0.54        0.70      1.49 o 
  -6   7  13       31.56       27.07      2.55 o 
  -5   7  13        4.37        5.98      2.01 o 
 -11   0  14        4.56        2.20      2.20 o 
 -10   0  14      325.50      338.36     13.55 o 
  -9   0  14       61.43       64.77      4.76 o 
  -8   0  14       62.82       77.57      5.12 o 
  -7   0  14       81.31       86.72      5.49 o 
  -6   0  14        0.04        1.46      1.83 o 
  -5   0  14       19.75       17.93      2.93 o 
  -4   0  14       49.62       46.10      4.02 o 
  -3   0  14       39.79       39.88      3.66 o 
  -2   0  14       60.48       58.91      4.39 o 
 -11   1  14      398.68      438.05     16.85 o 
 -10   1  14       95.79      101.02      4.26 o 
  -9   1  14       44.95       42.68      4.21 o 
  -8   1  14        3.55        2.86      1.41 o 
  -7   1  14        3.82        5.30      1.55 o 
  -6   1  14        4.57        1.76      2.74 o 
  -5   1  14       69.70       90.04      6.22 o 
  -4   1  14      381.42      437.55     11.65 o 
  -3   1  14       93.59      100.73      4.26 o 
  -2   1  14       44.24       45.55      2.85 o 
 -11   2  14        1.30        4.02      2.20 o 
 -10   2  14       13.07       10.98      2.56 o 
  -9   2  14       25.93       25.61      3.29 o 
  -8   2  14       76.92       83.43      5.49 o 
  -7   2  14      310.52      314.14      8.93 o 
  -6   2  14       16.06       12.65      1.81 o 
  -5   2  14       40.45       39.37      2.93 o 
  -4   2  14        1.29        1.46      1.29 o 
  -3   2  14       20.58       30.37      2.38 o 
  -2   2  14       14.05       17.99      2.07 o 
 -10   3  14        0.21       -1.83      1.83 o 
  -9   3  14       12.46       13.17      2.56 o 
  -8   3  14        4.01        3.66      2.20 o 
  -7   3  14      150.40      147.86      7.69 o 
  -6   3  14        7.01       10.98      2.56 o 
  -5   3  14       32.21       28.54      3.29 o 
  -4   3  14       36.38       37.14      2.59 o 
  -3   3  14       30.56       29.14      3.48 o 
  -9   4  14        2.76        3.29      2.20 o 
  -8   4  14        1.06        1.46      1.83 o 
  -7   4  14       10.79        4.76      2.20 o 
  -6   4  14        8.15        6.95      2.20 o 
  -5   4  14       20.60       23.05      2.93 o 
  -4   4  14        0.92        0.73      1.83 o 
                                                 
